# Supplementary material for: Inclusion bias affects common variant discovery and replication in a health-system linked biobank
Source: Am J Hum Genet. 2026 Mar 10;113(4):702–14. doi: 10.1016/j.ajhg.2026.02.011 (PMC13087405; doi:10.1016/j.ajhg.2026.02.011)
Supplement: Data S1. Tables S1–S10 [file mmc2.xlsx]

## Sheet: Supplemental Tables
Table	Description
S1	Feature distributions and univariate models
S2	ICD-10 2 digit codes
S3	Random forest model performances
S4	Feature distributions and univariate models on primary care subset
S5	PGRM Associations
S6	Cross-ancestry meta-analyzed PGRM associations
S7	PheWAS results by phecode
S8	Summary of PheWAS results and comparison of model settings
S9	Summary of direct adjustment by 5 RF features in PheWAS models
S10	Significance and effect of 5 RF features in PheWAS models

## Sheet: S1
Table S1: Feature distributions and univariate models
Feature	Feature levels	Unenrolled	% missing cast to unknown (Unenrolled)	Enrolled	% missing cast to unknown (Enrolled)		UnweightedCoef	UnweightedCoef_Low	UnweightedCoef_High	UnweightedPValue	WeightedCoef	WeightedCoef_Low	WeightedCoef_High	WeightedPValue	Unweighted_PseudoR2	Weighted_PseudoR2
Age		50.7294 (19.3523)		54.3568 (17.0573)			1.10222	1.09865	1.10581	0	0.996414	0.99446	0.998373	0.000336163	0.002196	9e-06
DaysEncounterPerYear		6.6981 (8.6112)		12.7519 (12.6736)			1.53959	1.53223	1.54699	0	1.12137	1.11486	1.12792	0	0.01795	0.000843
SVI_Rank		39.2066 (27.8999)		34.7194 (25.7122)			0.941085	0.938862	0.943314	0	0.989049	0.987122	0.99098	1.88636e-28	0.001667	8.8e-05
BAS_Rank		42.2529 (28.9079)		37.5414 (27.1824)			0.943068	0.940942	0.945198	0	0.989469	0.987624	0.991318	1.0514e-28	0.001695	8.9e-05
Sex		55.3535		56.0354			1.02802	1.01511	1.0411	1.82976e-05	1.02022	1.01226	1.02825	5.50445e-07	1.2e-05	1.5e-05
IsUCLAPrimaryCareYN		21.8427		70.2371			8.44412	8.32816	8.56169	0	1.42197	1.40177	1.44246	0	0.063052	0.001412
Ethnoracial Category			0		0
	Ethnoracial_American Indian or Alaska Native	0.2879		0.2229			0.581042	0.509105	0.663143	8.18917e-16	0.730995	0.639728	0.835283	4.12292e-06	0.014884	0.000764
	Ethnoracial_Asian	8.6343		11.1725			0.970947	0.951029	0.991281	0.00530226	1.02825	1.01058	1.04622	0.00163339	0.014884	0.000764
	Ethnoracial_Black or African American	5.0889		4.0951			0.603817	0.584844	0.623406	1.36677e-210	0.791646	0.767209	0.816861	2.62761e-48	0.014884	0.000764
	Ethnoracial_Hispanic or Latino	13.736		13.9079			0.759753	0.7456	0.774175	2.23751e-180	0.994847	0.979051	1.0109	0.52697	0.014884	0.000764
	Ethnoracial_Middle Eastern or North African	0.6835		1.4572			1.59978	1.51484	1.68949	6.26683e-64	1.31261	1.23483	1.39528	2.57739e-18	0.014884	0.000764
	Ethnoracial_Multiple Ethnoracial Categories	1.6053		3.0483			1.42489	1.37185	1.47999	9.4219e-75	1.26413	1.21539	1.31482	1.54348e-31	0.014884	0.000764
	Ethnoracial_Native Hawaiian or Other Pacific Islander	0.1882		0.2488			0.99185	0.873179	1.12665	0.899844	0.90139	0.777759	1.04467	0.167799	0.014884	0.000764
	Ethnoracial_Unknown	26.7705		8.5346			0.23922	0.233875	0.244688	0	0.82872	0.816191	0.841441	4.45421e-129	0.014884	0.000764
	Ethnoracial_White	43.0054		57.3128			Reference	Reference	Reference	Reference	Reference	Reference	Reference	Reference	Reference	Reference
Smoking Status			0.1022		0.0026
	SmokingStatus_Current	6.3989		3.9726			0.554039	0.536592	0.572054	1.76572e-286	0.787184	0.765518	0.809462	2.2363e-63	0.022649	0.001676
	SmokingStatus_Never	61.4046		68.8067			Reference	Reference	Reference	Reference	Reference	Reference	Reference	Reference	Reference	Reference
	SmokingStatus_Previous	15.3058		26.4553			1.5425	1.52012	1.56522	0	1.10672	1.09127	1.12238	2.09237e-45	0.022649	0.001676
	SmokingStatus_Unknown	16.8907		0.7654			0.040442	0.037714	0.043366	0	0.652796	0.639855	0.666	0	0.022649	0.001676
Insurance			0.0733		0.0858
	Insurance_Federal	4.4937		5.7388			1.29396	1.25922	1.32966	6.70684e-77	1.01789	0.992939	1.04346	0.161431	0.000206	1e-06
	Insurance_None	7.3259		8.5834			1.18777	1.16132	1.21482	1.02916e-50	0.910012	0.88791	0.932664	5.61435e-14	0.000137	3.9e-05
	Insurance_Private	86.4072		87.4574			1.09691	1.07637	1.11784	8.86057e-22	1.02979	1.02299	1.03664	3.74508e-18	6e-05	4e-05
	Insurance_State	3.9826		2.0791			0.511905	0.490218	0.534552	6.72031e-202	0.81577	0.787939	0.844584	1.36038e-30	0.000718	9.3e-05
D2		10.7083		25.2861			2.8221	2.78036	2.86446	0	1.14369	1.12389	1.16384	2.68914e-51	0.010191	0.000148
D6		11.9949		26.2218			2.60763	2.56968	2.64613	0	1.28929	1.26799	1.31095	2.66732e-196	0.009117	0.000551
E0		12.9053		23.34			2.05473	2.02388	2.08604	0	1.19087	1.17381	1.20819	2.01759e-124	0.004956	0.000344
E7		24.2297		49.4805			3.06285	3.0242	3.102	0	1.17044	1.15584	1.18523	2.84816e-133	0.018103	0.000364
F3		14.1488		25.953			2.12671	2.0959	2.15796	0	1.14552	1.1287	1.1626	2.24286e-72	0.005866	0.000212
F4		19.0076		34.1775			2.21251	2.18299	2.24242	0	1.12756	1.11233	1.14301	5.023e-67	0.007844	0.000181
G4		18.1049		36.1485			2.56084	2.527	2.59513	0	1.16286	1.14734	1.17859	2.17019e-107	0.011109	0.000305
G8		16.1574		32.9203			2.54663	2.51215	2.58158	0	1.13685	1.12105	1.15287	3.56166e-72	0.010323	0.000207
H5		10.5711		18.1245			1.87271	1.84189	1.90405	0	0.962928	0.943896	0.982343	0.000207949	0.003124	9e-06
I1		24.6164		40.7019			2.10197	2.07503	2.12926	0	1.11709	1.10481	1.12952	9.5052e-86	0.007665	0.000246
IM		11.426		22.2435			2.21758	2.1836	2.25209	0	0.964998	0.946398	0.983963	0.000333209	0.005727	8e-06
J0		13.801		26.7548			2.28145	2.24866	2.31472	0	0.971534	0.954164	0.98922	0.00170413	0.007065	6e-06
J3		14.798		32.3673			2.75548	2.71789	2.7936	0	1.16471	1.14693	1.18276	4.33825e-84	0.011808	0.000236
J4		12.5472		22.0885			1.97603	1.94581	2.00671	0	1.13498	1.11821	1.15199	1.8708e-62	0.00428	0.000179
K2		15.3486		32.9213			2.70682	2.67009	2.74405	0	1.22793	1.20933	1.24682	3.4487e-153	0.011575	0.000424
K5		13.8155		30.5542			2.74464	2.70656	2.78327	0	1.21108	1.1928	1.22965	2.15092e-134	0.011245	0.000379
K6		11.7078		29.8949			3.21583	3.17059	3.26172	0	1.22505	1.20406	1.24642	3.57335e-117	0.014311	0.000322
M1		16.0838		30.5303			2.29293	2.26132	2.32499	0	1.07777	1.064	1.09172	3.46113e-30	0.007877	8.6e-05
M2		28.0847		44.5042			2.05348	2.02753	2.07977	0	0.968991	0.956358	0.98179	2.53962e-06	0.007517	1.5e-05
M5		22.4564		37.8621			2.10404	2.07669	2.13176	0	0.996319	0.982782	1.01004	0.597224	0.007389	0
M7		25.7237		43.6603			2.23763	2.20923	2.2664	0	0.996635	0.984035	1.0094	0.603567	0.009244	0
N9		11.0509		21.6656			2.22618	2.19173	2.26117	0	1.17133	1.15244	1.19053	4.96135e-81	0.005654	0.000221
R0		32.3596		58.3958			2.93392	2.89668	2.97165	0	1.10908	1.09741	1.12087	5.03088e-82	0.017473	0.000239
R1		27.4808		48.4022			2.47546	2.44432	2.50701	0	1.13127	1.11854	1.14414	2.69049e-101	0.012067	0.000298
R2		20.2899		39.3366			2.54744	2.51442	2.58089	0	1.12437	1.1101	1.13882	2.31946e-72	0.011579	0.000214
R3		12.7767		27.7479			2.62177	2.58433	2.65975	0	1.1282	1.11027	1.14642	2.80343e-49	0.009624	0.000144
R4		14.9971		26.9452			2.09054	2.06066	2.12086	0	1.06764	1.05286	1.08263	3.51419e-20	0.005785	5.2e-05
R5		30.8197		46.8502			1.97863	1.95377	2.00381	0	1.01025	0.99866	1.02198	0.0832156	0.00692	2e-06
R6		19.3046		37.8554			2.54632	2.51304	2.58004	0	1.17147	1.15647	1.18666	4.46885e-128	0.011308	0.000389
R7		19.8211		45.682			3.40199	3.35861	3.44592	0	1.22155	1.20455	1.23879	2.4877e-172	0.020594	0.000483
R9		18.0094		40.4732			3.09544	3.0553	3.1361	0	1.20135	1.18432	1.21862	4.92966e-140	0.016646	0.000407
Z0		50.181		88.4075			7.57127	7.42719	7.71814	0	1.34226	1.32996	1.35468	0	0.040738	0.002869
Z1		33.3432		69.4918			4.55358	4.49203	4.61596	0	1.26637	1.25315	1.27973	0	0.033084	0.001299
Z2		41.0088		73.5849			4.00725	3.95098	4.06431	0	1.15003	1.13883	1.16133	1.19051e-172	0.026741	0.000498
Z7		37.2725		67.4882			3.49347	3.44707	3.54048	0	1.34131	1.3281	1.35464	0	0.022928	0.002331
Z8		32.0874		65.4713			4.01316	3.96047	4.06654	0	1.45523	1.43998	1.47064	0	0.028434	0.003269
Z9		27.3675		51.2898			2.79452	2.75936	2.83013	0	1.30785	1.29345	1.32241	0	0.015609	0.001436

## Sheet: S2
Table S2: ICD-10 2 digit codes
2-digit ICD10	Category	Sub category	Description for figures	3-digit ICD 10	Description
D2	Benign neoplasms, except benign neuroendocrine tumors (D10–D36)	D10-D36 Benign neoplasms, except benign neuroendocrine tumors	Benign neoplasms	D20	Benign neoplasm of soft tissue of retroperitoneum and peritoneum
				D21	Other benign neoplasms of connective and other soft tissue
				D22	Melanocytic nevi
				D23	Other benign neoplasms of skin
				D24	Benign neoplasm of breast
				D25	Leiomyoma of uterus
				D26	Other benign neoplasms of uterus
				D27	Benign neoplasm of ovary
				D28	Benign neoplasm of other and unspecified female genital organs
				D29	Benign neoplasm of male genital organs
D6	Diseases of the blood and blood-forming organs and certain disorders involving the immune mechanism (D50–D89)	D60-D64 Aplastic and other anemias and other bone marrow failure syndromes	Diseases of the blood	D60	Acquired pure red cell aplasia
				D61	Other aplastic anemias and other bone marrow failure syndromes
				D62	Acute posthemorrhagic anemia
				D63	Anemia in chronic diseases classified elsewhere
				D64	Other anemias
		D65-D69 Coagulation defects, purpura and other hemorrhagic conditions		D65	Disseminated intravascular coagulation
				D66	Hereditary factor VIII deficiency
				D67	Hereditary factor IX deficiency
				D68	Other coagulation defects
				D69	Purpura and other hemorrhagic conditions
E0	Endocrine, nutritional and metabolic diseases (E00–E89)	E00-E07 Disorders of thyroid gland	Disorders of thyroid gland	E00	Congenital iodine-deficiency syndrome
				E01	Iodine-deficiency related thyroid disorders and allied conditions
				E02	Subclinical iodine-deficiency hypothyroidism
				E03	Other hypothyroidism
				E04	Other nontoxic goiter
				E05	Thyrotoxicosis [hyperthyroidism]
				E06	Thyroiditis
				E07	Other disorders of thyroid
		E08-E13 Diabetes mellitus		E08	Diabetes mellitus due to underlying condition
				E09	Drug or chemical induced diabetes mellitus
E7		E70-E88 Metabolic disorders	Metabolic disorders	E70	Disorders of aromatic amino-acid metabolism
				E71	Disorders of branched-chain amino-acid metabolism and fatty-acid metabolism
				E72	Other disorders of amino-acid metabolism
				E73	Lactose intolerance
				E74	Other disorders of carbohydrate metabolism
				E75	Disorders of sphingolipid metabolism and other lipid storage disorders
				E76	Disorders of glycosaminoglycan metabolism
				E77	Disorders of glycoprotein metabolism
				E78	Disorders of lipoprotein metabolism and other lipidemias
				E79	Disorders of purine and pyrimidine metabolism
F3	Mental, Behavioral and Neurodevelopmental disorders (F01–F99)	F30-F39 Mood [affective] disorders	Mood disorders	F30	Manic episode
				F31	Bipolar disorder
				F32	Depressive episode
				F33	Major depressive disorder, recurrent
				F34	Persistent mood [affective] disorders
				F39	Unspecified mood [affective] disorder
F4		F40-F48 Anxiety, dissociative, stress-related, somatoform and other nonpsychotic mental disorders	Nonpsychotic mental disorders	F40	Phobic anxiety disorders
				F41	Other anxiety disorders
				F42	Obsessive-compulsive disorder
				F43	Reaction to severe stress, and adjustment disorders
				F44	Dissociative and conversion disorders
				F45	Somatoform disorders
				F48	Other nonpsychotic mental disorders
G4	Diseases of the nervous system (G00–G99)	G40-G47 Episodic and paroxysmal disorders	Episodic and paroxysmal disorders	G40	Epilepsy and recurrent seizures
				G43	Migraine
				G44	Other headache syndromes
				G45	Transient cerebral ischemic attacks and related syndromes
				G46	Vascular syndromes of brain in cerebrovascular diseases
				G47	Sleep disorders
G8		G80-G83 Cerebral palsy and other paralytic syndromes	Paralytic syndromes	G80	Cerebral palsy
				G81	Hemiplegia and hemiparesis
				G82	Paraplegia and quadriplegia
				G83	Other paralytic syndromes
		G89-G99 Other disorders of the nervous system		G89	Pain, not elsewhere classified
H5	Diseases of the eye and adnexa (H00–H59)	H49-H52 Disorders of ocular muscles, binocular movement, accommodation and refraction	Diseases of the eye and adnexa	H50	Other strabismus
				H51	Other disorders of binocular movement
				H52	Disorders of refraction and accommodation
		H53-H54 Visual disturbances and blindness		H53	Visual disturbances
				H54	Blindness and low vision
		H55-H57 Other disorders of eye and adnexa		H55	Nystagmus and other irregular eye movements
				H57	Other disorders of eye and adnexa
				H59	Intraoperative and postprocedural complications and disorders of eye and adnexa, not elsewhere classified
I1	Diseases of the circulatory system (I00–I99)	I10-I1A Hypertensive diseases	Hypertensive diseases	I10	Essential (primary) hypertension
				I11	Hypertensive heart disease
				I12	Hypertensive chronic kidney disease
				I13	Hypertensive heart and chronic kidney disease
				I15	Secondary hypertension
				I16	Hypertensive crisis
				I1A	Other hypertension
IM			missing or incomplete mappings	IMO0001	a corresponding LOINC (Logical Observation Identifiers Names and Codes) code could not be found during the mapping process
J0	Diseases of the respiratory system J00-J99	J00-J06 Acute upper respiratory infections	Acute upper respiratory infections	J00	Acute nasopharyngitis [common cold]
				J01	Acute sinusitis
				J02	Acute pharyngitis
				J03	Acute tonsillitis
				J04	Acute laryngitis and tracheitis
				J05	Acute obstructive laryngitis [croup] and epiglottitis
				J06	Acute upper respiratory infections of multiple and unspecified sites
		J09-J18 Influenza and pneumonia		J09	Influenza due to certain identified influenza viruses
J3		J30-J39 Other diseases of upper respiratory tract	Other diseases of upper respiratory tract	J30	Vasomotor and allergic rhinitis
				J31	Chronic rhinitis, nasopharyngitis and pharyngitis
				J32	Chronic sinusitis
				J33	Nasal polyp
				J34	Other and unspecified disorders of nose and nasal sinuses
				J35	Chronic diseases of tonsils and adenoids
				J36	Peritonsillar abscess
				J37	Chronic laryngitis and laryngotracheitis
				J38	Diseases of vocal cords and larynx, not elsewhere classified
				J39	Other diseases of upper respiratory tract
J4		J40-J4A Chronic lower respiratory diseases	Chronic lower respiratory diseases	J40	Bronchitis, not specified as acute or chronic
				J41	Simple and mucopurulent chronic bronchitis
				J42	Unspecified chronic bronchitis
				J43	Emphysema
				J44	Other chronic obstructive pulmonary disease
				J45	Asthma
				J47	Bronchiectasis
K2	Diseases of the digestive system (K00–K95)	K20-K31 Diseases of esophagus, stomach and duodenum	Diseases of esophagus, stomach and duodenum	K20	Esophagitis
				K21	Gastro-esophageal reflux disease
				K22	Other diseases of esophagus
				K23	Disorders of esophagus in diseases classified elsewhere
				K25	Gastric ulcer
				K26	Duodenal ulcer
				K27	Peptic ulcer, site unspecified
				K28	Gastrojejunal ulcer
				K29	Gastritis and duodenitis
K5		K50-K52 Noninfective enteritis and colitis	Diseases of intestines	K50	Crohn's disease [regional enteritis]
				K51	Ulcerative colitis
				K52	Other and unspecified noninfective gastroenteritis and colitis
		K55-K64 Other diseases of intestines		K55	Vascular disorders of intestine
				K56	Paralytic ileus and intestinal obstruction without hernia
				K57	Diverticular disease of intestine
				K58	Irritable bowel syndrome
				K59	Other functional intestinal disorders
K6			Diseases of peritoneum and retroperitoneum	K60	Fissure and fistula of anal and rectal regions
				K61	Abscess of anal and rectal regions
				K62	Other diseases of anus and rectum
				K63	Other diseases of intestine
				K64	Hemorrhoids and perianal venous thrombosis
		K65-K68 Diseases of peritoneum and retroperitoneum		K65	Peritonitis
				K66	Other disorders of peritoneum
				K67	Disorders of peritoneum in infectious diseases classified elsewhere
				K68	Other disorders of peritoneum
M1	Diseases of the musculoskeletal system and connective tissue (M00–M99)	M05-M14 Inflammatory polyarthropathies	Arthritis	M10	Gout
				M11	Other crystal arthropathies
				M12	Other specific arthropathies
				M13	Other arthritis
				M14	Arthropathies in other diseases classified elsewhere
		M15-M19 Osteoarthritis		M15	Polyarthrosis
				M16	Osteoarthritis of hip
				M17	Osteoarthritis of knee
				M18	Osteoarthritis of first carpometacarpal joint
				M19	Other and unspecified osteoarthritis
				M1A	Chronic gout
M2		M20-M25 Other joint disorders	Other joint disorders	M20	Acquired deformities of fingers and toes
				M21	Other acquired deformities of limbs
				M22	Disorders of patella
				M23	Internal derangement of knee
				M24	Other specific joint derangements
				M25	Other joint disorders, not elsewhere classified
		M26-M27 Dentofacial anomalies [including malocclusion] and other disorders of jaw		M26	Dentofacial anomalies [including malocclusion]
				M27	Other diseases of jaws
M5		M50-M54 Other dorsopathies	Other dorsopathies	M50	Cervical disc disorders
				M51	Thoracic, thoracolumbar, and lumbosacral intervertebral disc disorders
				M53	Other and unspecified dorsopathies, not elsewhere classified
				M54	Dorsalgia
M7		M70-M79 Other soft tissue disorders	Other soft tissue disorders	M70	Soft tissue disorders related to use, overuse and pressure
				M71	Other bursopathies
				M72	Fibroblastic disorders
				M75	Shoulder lesions
				M76	Enthesopathies of lower limb, excluding foot
				M77	Other enthesopathies
				M79	Other and unspecified soft tissue disorders, not elsewhere classified
N9	Diseases of the genitourinary system (N00–N99)	N80-N98 Noninflammatory disorders of female genital tract	Disorders of female genital tract	N90	Other noninflammatory disorders of vulva and perineum
				N91	Absent, scanty and rare menstruation
				N92	Excessive, frequent and irregular menstruation
				N93	Other abnormal uterine and vaginal bleeding
				N94	Pain and other conditions associated with female genital organs and menstrual cycle
				N95	Menopausal and other perimenopausal disorders
				N96	Recurrent pregnancy loss
				N97	Female infertility
				N98	Complications associated with artificial fertilization
				N99	Intraoperative and postprocedural complications and disorders of genitourinary system, not elsewhere classified
R0	Symptoms, signs and abnormal clinical and laboratory findings, not elsewhere classified (R00-R99)	R00-R09 Symptoms and signs involving the circulatory and respiratory systems	Symptoms: circulatory and respiratory systems	R00	Abnormalities of heart beat
				R01	Cardiac murmurs and other cardiac sounds
				R03	Abnormal blood-pressure reading, without diagnosis
				R04	Hemorrhage from respiratory passages
				R05	Cough
				R06	Abnormalities of breathing
				R07	Pain in throat and chest
				R09	Other symptoms and signs involving the circulatory and respiratory systems
R1		R10-R19 Symptoms and signs involving the digestive system and abdomen	Symptoms: digestive system and abdomen	R10	Abdominal and pelvic pain
				R11	Nausea and vomiting
				R12	Heartburn
				R13	Aphagia and dysphagia
				R14	Flatulence and related conditions
				R15	Fecal incontinence
				R16	Hepatomegaly and splenomegaly, not elsewhere classified
				R17	Unspecified jaundice
				R18	Ascites
				R19	Other symptoms and signs involving the digestive system and abdomen
R2		R20-R23 Symptoms and signs involving the skin and subcutaneous tissue	Symptoms: skin, nervous systems, etc.	R20	Disturbances of skin sensation
				R21	Rash and other nonspecific skin eruption
				R22	Localized swelling, mass and lump of skin and subcutaneous tissue
				R23	Other skin changes
		R25-R29 Symptoms and signs involving the nervous and musculoskeletal systems		R25	Abnormal involuntary movements
				R26	Abnormalities of gait and mobility
				R27	Other lack of coordination
				R29	Other symptoms and signs involving the nervous and musculoskeletal systems
R3		R30-R39 Symptoms and signs involving the genitourinary system	Symptoms: genitourinary system	R30	Pain associated with micturition
				R31	Hematuria
				R32	Unspecified urinary incontinence
				R33	Retention of urine
				R34	Anuria and oliguria
				R35	Polyuria
				R36	Urethral discharge
				R37	Sexual dysfunction, unspecified
				R39	Other and unspecified symptoms and signs involving the genitourinary system
R4		R40-R46 Symptoms and signs involving cognition, perception, emotional state and behavior	Symptoms: cognition, perception, etc.	R40	Somnolence, stupor and coma
				R41	Other symptoms and signs involving cognitive functions and awareness
				R42	Dizziness and giddiness
				R43	Disturbances of smell and taste
				R44	Other symptoms and signs involving general sensations and perceptions
				R45	Symptoms and signs involving emotional state
				R46	Symptoms and signs involving appearance and behavior
		R47-R49 Symptoms and signs involving speech and voice		R47	Speech disturbances, not elsewhere classified
				R48	Dyslexia and other symbolic dysfunctions, not elsewhere classified
				R49	Voice and resonance disorders
R5		R50-R69 General symptoms and signs	General symptoms (fever, headache, pain, etc.)	R50	Fever of other and unknown origin
				R51	Headache
				R52	Pain, unspecified
				R53	Malaise and fatigue
				R54	Age-related physical debility
				R55	Syncope and collapse
				R56	Convulsions, not elsewhere classified
				R57	Shock, not elsewhere classified
				R58	Hemorrhage, not elsewhere classified
				R59	Enlarged lymph nodes
R6			General symptoms (edema, cachexia, etc.)	R60	Edema, not elsewhere classified
				R61	Generalized hyperhidrosis
				R62	Lack of expected normal physiological development in childhood and adults
				R63	Symptoms and signs concerning food and fluid intake
				R64	Cachexia
				R65	Symptoms and signs specifically associated with systemic inflammation and infection
				R68	Other general symptoms and signs
				R69	Illness, unspecified
R7		R70-R79 Abnormal findings on examination of blood, without diagnosis	Abnormal findings on examination of blood	R70	Elevated erythrocyte sedimentation rate and abnormality of plasma viscosity
				R71	Abnormality of red blood cells
				R73	Elevated blood glucose level
				R74	Abnormal serum enzyme levels
				R75	Inconclusive laboratory evidence of human immunodeficiency virus [HIV]
				R76	Other abnormal immunological findings in serum
				R77	Other abnormalities of plasma proteins
				R78	Findings of drugs and other substances, not normally found in blood
				R79	Other abnormal findings of blood chemistry
R9		R90-R94 Abnormal findings on diagnostic imaging and in function studies, without diagnosis	Abnormal findings on diagnostic imaging	R90	Abnormal findings on diagnostic imaging of central nervous system
				R91	Abnormal findings on diagnostic imaging of lung
				R92	Abnormal findings on diagnostic imaging of breast
				R93	Abnormal findings on diagnostic imaging of other body structures
				R94	Abnormal results of function studies
		R97 Abnormal tumor markers		R97	Abnormal tumor markers
		R99 Ill-defined and unknown cause of mortality		R99	Ill-defined and unknown cause of mortality
Z0	Factors influencing health status and contact with health services (Z00-Z99)	Z00-Z13 Persons encountering health services for examinations	Encounter: health services for examinations	Z00	Encounter for general examination without complaint, suspected or reported diagnosis
				Z01	Encounter for other special examination without complaint, suspected or reported diagnosis
				Z02	Encounter for administrative examinations
				Z03	Encounter for medical observation for suspected diseases and conditions ruled out
				Z04	Encounter for examination and observation for other reasons
				Z05	Encounter for observation and evaluation of newborn for suspected diseases and conditions ruled out
				Z08	Encounter for follow-up examination after completed treatment for malignant neoplasm
				Z09	Encounter for follow-up examination after completed treatment for conditions other than malignant neoplasm
Z1			Genetic carrier and susceptibility to disease	Z11	Encounter for screening for infectious and parasitic diseases
				Z12	Encounter for screening for malignant neoplasms
				Z13	Encounter for screening for other diseases and disorders
		Z14-Z15 Genetic carrier and genetic susceptibility to disease		Z14	Genetic carrier status
				Z15	Genetic susceptibility to disease
		Z16 Resistance to antimicrobial drugs		Z16	Resistance to antimicrobial drugs
		Z17 Estrogen receptor status		Z17	Estrogen receptor status
		Z18 Retained foreign body fragments		Z18	Retained foreign body fragments
		Z19 Hormone sensitivity malignancy status		Z19	Hormone sensitivity malignancy status
Z2		Z20-Z29 Persons with potential health hazards related to communicable diseases	Potential health hazards: communicable diseases	Z20	Contact with and (suspected) exposure to communicable diseases
				Z21	Asymptomatic human immunodeficiency virus [HIV] infection status
				Z22	Carrier of infectious disease
				Z23	Encounter for immunization
				Z28	Immunization not carried out and underimmunization status
				Z29	Encounter for other prophylactic measures
Z7		Z69-Z76 Persons encountering health services in other circumstances	Encounter: health services in other circumstances	Z70	Counseling related to sexual attitude, behavior and orientation
				Z71	Persons encountering health services for other counseling and medical advice, not elsewhere classified
				Z72	Problems related to lifestyle
				Z73	Problems related to life-management difficulty
				Z74	Problems related to care-provider dependency
				Z75	Problems related to medical facilities and other health care
				Z76	Persons encountering health services in other circumstances
		Z77-Z99 Persons with potential health hazards related to family and personal history and certain conditions influencing health status		Z77	Other contact with and (suspected) exposures hazardous to health
				Z78	Other specified health status
				Z79	Long-term (current) drug therapy
Z8			Potential health hazards: family and personal history	Z80	Family history of primary malignant neoplasm
				Z81	Family history of mental and behavioral disorders
				Z82	Family history of certain disabilities and chronic diseases (leading to disablement)
				Z83	Family history of other specific disorders
				Z84	Family history of other conditions
				Z85	Personal history of malignant neoplasm
				Z86	Personal history of certain other diseases
				Z87	Personal history of other diseases and conditions
				Z88	Allergy status to drugs, medicaments and biological substances
				Z89	Acquired absence of limb
Z9			Potential health hazards: conditions influencing health	Z90	Acquired absence of organs, not elsewhere classified
				Z91	Personal risk factors, not elsewhere classified
				Z92	Personal history of medical treatment
				Z93	Artificial opening status
				Z94	Transplanted organ and tissue status
				Z95	Presence of cardiac and vascular implants and grafts
				Z96	Presence of other functional implants
				Z97	Presence of other devices
				Z98	Other postprocedural states
				Z99	Dependence on enabling machines and devices, not elsewhere classified

## Sheet: S3
Table S3: Random forest model performances
	Full model	Full model - no ICD	5 feature model - no ICD	10 feature model - no ICD	15 feature model - no ICD	5 feature model - incl. ICD	10 feature model - incl. ICD	15 feature model - incl. ICD	Full model - UCLA Primary Care Only
AUROC	0.8515	0.8362	0.8176	0.8338	0.8358	0.8177	0.8371	0.8434	0.679
SD of AUROC	0.0025	0.0023	0.0031	0.0027	0.0024	0.0031	0.0027	0.0026	0.0086
AUPRC	0.8175	0.8037	0.7827	0.8007	0.8032	0.7828	0.8006	0.806	0.6611
SD of AUPRC	0.0033	0.0028	0.0037	0.0036	0.0028	0.0034	0.0029	0.0034	0.0018
Feature list	Sex	Sex	Age	Age	Sex	Age	Age	Age	Sex
	Age	Age	IsUCLAPrimaryCareYN	IsUCLAPrimaryCareYN	Age	IsUCLAPrimaryCareYN	IsUCLAPrimaryCareYN	IsUCLAPrimaryCareYN	Age
	IsUCLAPrimaryCareYN	IsUCLAPrimaryCareYN	DaysEncounterPerYear	DaysEncounterPerYear	IsUCLAPrimaryCareYN	DaysEncounterPerYear	DaysEncounterPerYear	DaysEncounterPerYear	DaysEncounterPerYear
	DaysEncounterPerYear	DaysEncounterPerYear	SVI_Rank	SVI_Rank	DaysEncounterPerYear	SVI_Rank	SVI_Rank	SVI_Rank	SVI_Rank
	SVI_Rank	SVI_Rank	BAS_Rank	BAS_Rank	SVI_Rank	BAS_Rank	BAS_Rank	BAS_Rank	BAS_Rank
	BAS_Rank	BAS_Rank		Ethnoracial_Unknown	BAS_Rank		Ethnoracial_Unknown	Ethnoracial_Unknown	Ethnoracial_American Indian or Alaska Native
	Ethnoracial_American Indian or Alaska Native	Ethnoracial_American Indian or Alaska Native		Ethnoracial_White	Ethnoracial_Asian		SmokingStatus_Unknown	SmokingStatus_Unknown	Ethnoracial_Asian
	Ethnoracial_Asian	Ethnoracial_Asian		SmokingStatus_Never	Ethnoracial_Hispanic or Latino		E7	D6	Ethnoracial_Black or African American
	Ethnoracial_Black or African American	Ethnoracial_Black or African American		SmokingStatus_Previous	Ethnoracial_Unknown		R0	E7	Ethnoracial_Hispanic or Latino
	Ethnoracial_Hispanic or Latino	Ethnoracial_Hispanic or Latino		SmokingStatus_Unknown	Ethnoracial_White		R7	K2	Ethnoracial_Middle Eastern or North African
	Ethnoracial_Middle Eastern or North African	Ethnoracial_Middle Eastern or North African			SmokingStatus_Never			K6	Ethnoracial_Multiple Ethnoracial Categories
	Ethnoracial_Multiple Ethnoracial Categories	Ethnoracial_Multiple Ethnoracial Categories			SmokingStatus_Previous			R0	Ethnoracial_Native Hawaiian or Other Pacific Islander
	Ethnoracial_Native Hawaiian or Other Pacific Islander	Ethnoracial_Native Hawaiian or Other Pacific Islander			SmokingStatus_Unknown			R1	Ethnoracial_Unknown
	Ethnoracial_Unknown	Ethnoracial_Unknown			Insurance_Private			R7	Ethnoracial_White
	Ethnoracial_White	Ethnoracial_White			Insurance_None			R9	SmokingStatus_Current
	SmokingStatus_Current	SmokingStatus_Current							SmokingStatus_Never
	SmokingStatus_Never	SmokingStatus_Never							SmokingStatus_Previous
	SmokingStatus_Previous	SmokingStatus_Previous							SmokingStatus_Unknown
	SmokingStatus_Unknown	SmokingStatus_Unknown							Insurance_State
	Insurance_State	Insurance_State							Insurance_Private
	Insurance_Private	Insurance_Private							Insurance_None
	Insurance_Federal	Insurance_Federal							Insurance_Federal
	Insurance_None	Insurance_None							D2
	D2								D6
	D6								E0
	E0								E7
	E7								F3
	F3								F4
	F4								G4
	G4								G8
	G8								H5
	H5								I1
	I1								IM
	IM								J0
	J0								J3
	J3								J4
	J4								K2
	K2								K5
	K5								K6
	K6								M1
	M1								M2
	M2								M5
	M5								M7
	M7								N9
	N9								R0
	R0								R1
	R1								R2
	R2								R3
	R3								R4
	R4								R5
	R5								R6
	R6								R7
	R7								R9
	R9

## Sheet: S4
Table S4: Feature distributions and univariate models on primary care subset
Feature	Unenrolled	Enrolled	UnweightedCoef	UnweightedCoef_Low	UnweightedCoef_High	UnweightedP	Unweighted_PseudoR2
Age	47.6186 (17.6549)	53.6433 (16.6867)	1.21148	1.20602	1.21697	0	0.017303
DaysEncounterPerYear	10.9012 (10.742)	12.3044 (11.7218)	1.11231	1.1049	1.11976	2.73733e-214	0.002319
SVI_Rank	34.4644 (25.309)	33.3042 (24.8518)	0.981748	0.978619	0.984888	1.19056e-29	0.000322
BAS_Rank	38.0938 (27.2289)	36.5172 (26.6781)	0.978594	0.975693	0.981503	2.6637e-46	0.000513
Sex	55.6436	56.8861	1.05179	1.03501	1.06884	7.53862e-10	9.5e-05
Ethnoracial_American Indian or Alaska Native	0.2161	0.2114	0.779471	0.65545	0.926959	0.0048357	0.014816
Ethnoracial_Asian	12.3255	11.7968	0.762546	0.743379	0.782207	9.69318e-97	0.014816
Ethnoracial_Black or African American	4.9821	3.9278	0.628115	0.602984	0.654293	2.28637e-110	0.014816
Ethnoracial_Hispanic or Latino	12.7246	12.2734	0.768477	0.749457	0.787979	2.99011e-94	0.014816
Ethnoracial_Middle Eastern or North African	1.6462	1.6441	0.795701	0.74708	0.847487	1.21223e-12	0.014816
Ethnoracial_Multiple Ethnoracial Categories	3.5683	3.4471	0.769665	0.736462	0.804365	2.70581e-31	0.014816
Ethnoracial_Native Hawaiian or Other Pacific Islander	0.2713	0.2424	0.7119	0.60627	0.835933	3.37091e-05	0.014816
Ethnoracial_Unknown	17.8149	8.1545	0.364687	0.354426	0.375244	0	0.014816
Ethnoracial_White	46.4511	58.3026	Reference	Reference	Reference	Reference	Reference
SmokingStatus_Current	5.4532	3.8402	0.753092	0.723091	0.784337	1.49497e-42	0.009099
SmokingStatus_Never	74.7859	69.9324	Reference	Reference	Reference	Reference	Reference
SmokingStatus_Previous	18.0172	25.9782	1.54193	1.51318	1.57122	0	0.009099
SmokingStatus_Unknown	1.7437	0.2491	0.152777	0.131927	0.176922	5.49413e-139	0.009099
Insurance_Private	92.3786	89.5713	0.708598	0.689825	0.727882	1.63958e-139	0.001499
Insurance_None	5.4305	7.4812	1.40816	1.36483	1.45286	3.15109e-102	0.00109
Insurance_Federal	2.8547	5.343	1.92082	1.84912	1.9953	6.32361e-248	0.002577
Insurance_State	1.0734	1.1742	1.09503	1.0163	1.17985	0.0170908	1.4e-05
B0	22.0185	24.6035	1.15571	1.13437	1.17745	2.72869e-52	0.000569
B3	17.361	18.7111	1.09567	1.07339	1.11841	2.89138e-18	0.000187
B9	11.1342	12.8269	1.1744	1.14641	1.20306	5.23203e-39	0.000416
C4	5.9096	10.7209	1.91192	1.8602	1.96508	0	0.004921
D1	19.6564	27.7058	1.56645	1.53813	1.59529	0	0.005563
D2	23.586	30.283	1.40728	1.38271	1.43229	0	0.003503
D4	12.3022	18.7421	1.64421	1.60974	1.67941	0	0.004979
D5	7.9352	9.1684	1.17109	1.13879	1.2043	1.80917e-28	0.000298
D6	15.6287	21.8229	1.50698	1.47741	1.53713	0	0.003923
D7	13.8363	16.9297	1.26914	1.24202	1.29685	1.0096e-103	0.001131
E0	17.3236	22.8934	1.41697	1.38979	1.44469	2.09749e-272	0.002987
E1	10.181	13.6213	1.39121	1.35843	1.42477	3.00232e-162	0.001756
E2	7.9674	10.4664	1.35032	1.31475	1.38685	9.06541e-108	0.00116
E5	19.4118	23.8198	1.29808	1.27367	1.32296	7.96677e-160	0.001761
E6	20.1005	23.3135	1.20844	1.18565	1.23168	1.41938e-84	0.000928
E7	44.6118	52.7321	1.38508	1.36314	1.40739	0	0.003988
E8	14.0919	19.2484	1.45314	1.42332	1.48359	2.66124e-273	0.002976
F1	8.8278	10.1056	1.16102	1.13037	1.1925	7.57213e-28	0.000292
F3	24.9379	27.6021	1.14756	1.12716	1.16833	4.02593e-51	0.000557
F4	38.3062	37.4047	0.962406	0.946699	0.978372	5.00833e-06	5.2e-05
F5	10.4173	10.3654	0.99445	0.968799	1.02078	0.676367	0
F9	6.305	4.6522	0.725071	0.698767	0.752364	3.36992e-65	0.000776
G4	31.8161	38.556	1.34477	1.32275	1.36716	7.22629e-271	0.003037
G5	8.6236	11.5477	1.38334	1.34836	1.41922	3.72985e-136	0.001468
G6	5.2764	8.4345	1.65369	1.60467	1.7042	1.81353e-235	0.002492
G8	30.7105	34.8491	1.20684	1.1867	1.22732	2.69298e-106	0.001182
H0	12.606	15.7717	1.29815	1.26955	1.3274	1.21524e-116	0.00127
H1	9.7034	11.2811	1.18326	1.15345	1.21384	3.28509e-38	0.000406
H2	9.8242	16.1379	1.76635	1.72671	1.80689	0	0.005617
H3	4.831	7.5607	1.61123	1.56117	1.6629	8.06676e-193	0.00204
H4	8.8121	12.9494	1.53934	1.50192	1.57768	9.72669e-259	0.002777
H5	15.9676	20.2219	1.33396	1.30728	1.36119	7.05339e-172	0.001883
H6	17.5988	18.5724	1.06794	1.04619	1.09014	3.79234e-10	9.7e-05
H9	19.0139	22.9446	1.26828	1.24415	1.29288	6.94431e-130	0.001429
I1	26.7325	38.1803	1.69272	1.66467	1.72124	0	0.009212
I2	8.6013	13.5876	1.67088	1.63078	1.71198	0	0.004001
I3	4.8335	7.6751	1.63678	1.58618	1.68899	1.00566e-207	0.002196
I4	10.6824	15.8592	1.57595	1.54073	1.61199	0	0.003662
I5	5.2083	7.7303	1.52479	1.47818	1.57287	2.68144e-156	0.001661
I6	4.6769	7.0072	1.53583	1.48668	1.5866	2.11052e-147	0.001563
I7	10.9448	17.1249	1.68135	1.64472	1.7188	0	0.005005
I8	7.5555	10.1204	1.3777	1.34079	1.41562	2.35818e-118	0.001272
IM	13.2585	23.7875	2.04199	2.00218	2.0826	0	0.011733
J0	32.0619	32.3392	1.01278	0.995668	1.03019	0.144108	5e-06
J1	6.746	8.8937	1.34944	1.31122	1.38877	6.88004e-93	0.000996
J3	33.6722	37.7266	1.19335	1.1738	1.21323	1.16705e-97	0.001087
J4	18.792	22.5137	1.25558	1.23155	1.28009	7.82475e-118	0.001296
J9	8.7441	14.4925	1.76883	1.72728	1.81137	0	0.005135
K1	5.8526	6.8214	1.17766	1.14051	1.21602	1.53951e-23	0.000243
K2	24.5232	32.5492	1.48521	1.45974	1.51113	0	0.004861
K3	5.9749	8.7779	1.51428	1.47063	1.55923	3.87368e-170	0.001814
K4	7.7412	11.4319	1.53829	1.49882	1.5788	2.65888e-231	0.002476
K5	24.362	31.4666	1.42552	1.40089	1.45059	0	0.003855
K6	26.0254	33.2036	1.41292	1.38889	1.43737	0	0.003792
K7	7.6438	11.0212	1.49658	1.45767	1.53654	1.27127e-197	0.002118
K8	5.1899	7.5324	1.48811	1.4422	1.53548	1.87358e-136	0.001452
K9	5.399	6.7554	1.26945	1.22894	1.31129	3.90957e-47	0.000499
L0	11.2019	13.3453	1.22081	1.19212	1.25019	9.64538e-61	0.000655
L2	15.6348	17.8669	1.17382	1.14941	1.19875	1.68122e-50	0.000546
L3	12.9306	14.6056	1.1517	1.12575	1.17824	5.9073e-34	0.000361
L5	11.8937	17.203	1.53915	1.50595	1.57308	0	0.003552
L6	12.7004	12.8767	1.01593	0.992023	1.04042	0.193284	4e-06
L7	19.5193	20.2987	1.05009	1.02944	1.07116	1.41942e-06	5.8e-05
L8	20.9863	27.1982	1.40658	1.38118	1.43246	1.26984e-294	0.003251
L9	20.624	25.4437	1.31345	1.28929	1.33806	3.05887e-182	0.002012
M1	21.7862	31.985	1.68828	1.65896	1.71811	0	0.008215
M2	44.4156	50.6261	1.2832	1.26289	1.30384	5.16931e-206	0.002338
M4	16.0918	20.3714	1.33399	1.30737	1.36114	7.32941e-173	0.001894
M5	36.8978	42.2495	1.25115	1.23104	1.27159	9.34576e-162	0.001818
M6	17.4539	21.3799	1.28611	1.26098	1.31174	7.81737e-138	0.001514
M7	41.7294	49.2136	1.35315	1.3317	1.37494	3.69075e-301	0.003421
M8	14.1532	21.862	1.69706	1.66347	1.73133	0	0.006331
M9	6.4328	9.6841	1.55962	1.51648	1.604	1.10955e-211	0.002256
N1	8.1467	12.9494	1.67722	1.6361	1.71937	0	0.003885
N2	8.8109	13.6159	1.63131	1.59228	1.67129	0	0.00367
N3	16.7676	20.7026	1.29595	1.2703	1.32211	1.40804e-142	0.001564
N4	8.4358	11.9355	1.4711	1.43422	1.50892	3.9043e-195	0.002098
N5	7.607	9.2505	1.23808	1.2039	1.27323	1.50799e-50	0.000539
N6	14.1032	15.7865	1.14173	1.11683	1.16718	4.91625e-32	0.00034
N7	8.2537	8.0777	0.976806	0.948704	1.00574	0.1151	6e-06
N8	15.7384	17.6083	1.14421	1.12031	1.16861	6.44495e-36	0.000384
N9	22.4317	24.5833	1.12718	1.10639	1.14837	2.04251e-36	0.000391
R0	56.328	62.4552	1.28973	1.26877	1.31103	1.84066e-203	0.002339
R1	43.1259	48.7316	1.25354	1.23368	1.27372	2.79469e-169	0.001914
R2	37.8807	42.9739	1.23577	1.21596	1.2559	2.08047e-145	0.001634
R3	26.2553	30.5645	1.23637	1.21498	1.25814	1.60957e-125	0.001393
R4	24.6569	28.3454	1.20877	1.18741	1.23052	1.97098e-96	0.001065
R5	43.585	48.1526	1.20213	1.18308	1.22148	5.19733e-113	0.001271
R6	33.9361	37.8545	1.18579	1.16638	1.20553	4.6009e-91	0.001013
R7	43.8133	49.4951	1.25677	1.23687	1.27699	2.65818e-173	0.001962
R8	15.7742	18.4082	1.20465	1.17984	1.22998	7.51524e-69	0.00075
R9	27.9582	39.9375	1.71338	1.68525	1.74198	0	0.009847
S0	9.5379	10.1742	1.07427	1.04617	1.10312	1.17087e-07	6.9e-05
S1	5.1948	6.1993	1.20614	1.1663	1.24735	7.8466e-28	0.000289
S3	6.5585	7.3129	1.12411	1.0899	1.1594	1.17986e-13	0.000135
S4	8.2237	9.979	1.23711	1.20409	1.27103	1.27326e-53	0.000574
S6	8.6705	9.2653	1.07561	1.04628	1.10575	2.36214e-07	6.6e-05
S8	10.3888	12.3529	1.21571	1.18619	1.24596	1.08519e-54	0.000588
S9	9.1343	10.0706	1.11398	1.08463	1.14413	2.3193e-15	0.000154
T1	6.7289	8.4359	1.27706	1.24021	1.315	3.07331e-60	0.000643
T7	9.4711	11.4467	1.23555	1.20451	1.2674	1.14927e-59	0.000641
T8	4.5681	7.4206	1.67451	1.6218	1.72894	4.98513e-219	0.00231
U0	16.4767	11.3659	0.650039	0.634322	0.666144	1.0243e-260	0.003202
Z0	91.9474	95.3303	1.78789	1.72407	1.85407	1.64708e-215	0.002789
Z1	80.4831	81.8517	1.0937	1.07143	1.11643	1.41677e-17	0.000184
Z2	78.337	83.4042	1.38977	1.36082	1.41933	2.91076e-206	0.002459
Z3	18.1965	14.4063	0.756651	0.739943	0.773736	2.59817e-132	0.001562
Z4	8.3132	13.9566	1.78897	1.74621	1.83277	0	0.005147
Z5	13.3293	15.5818	1.20018	1.17377	1.22719	3.98942e-58	0.000629
Z6	17.2767	18.3031	1.07272	1.05075	1.09515	2.96774e-11	0.000109
Z7	58.7655	66.9526	1.42157	1.39788	1.44566	0	0.004295
Z8	51.8451	65.194	1.73975	1.71113	1.76885	0	0.01097
Z9	37.1868	48.5794	1.5958	1.57039	1.62161	0	0.008054

## Sheet: S5
Table S5: PGRM Associations
Association	Phecode	Phenotype	Category	Variant	P-value	OR	OR 95% CI (low)	OR 95% CI (high)	NegativeLog10(P)	Weighting scheme	Significant	Significant after Bonferroni correction	Direction of association	Replicated	Scheme of greater significance	Replicated after Bonferroni correction	PGRM NegativeLog10(P)	PGRM OR	PGRM OR 95% CI (low)	PGRM OR 95% CI (high)
1:213981376:G:T_250.2	250.2	Type 2 diabetes	endocrine/metabolic	1:213981376:G:T	0.00135669	1.00879	1.00341	1.01421	2.86752	Unweighted	TRUE	FALSE	Positive	TRUE	Weighted	FALSE	8.09691	1.07	1.05	1.1
2:43462891:C:T_250.2	250.2	Type 2 diabetes	endocrine/metabolic	2:43462891:C:T	0.130543	1.00632	0.998136	1.01457	0.884246	Unweighted	FALSE	FALSE	Positive	FALSE	Weighted	FALSE	11	1.14	1.1	1.19
2:60341610:A:T_250.2	250.2	Type 2 diabetes	endocrine/metabolic	2:60341610:A:T	0.00763624	1.00695	1.00184	1.01209	2.11712	Unweighted	TRUE	FALSE	Positive	TRUE	Weighted	FALSE	7.69897	1.07	1.04	1.09
2:164672366:C:T_250.2	250.2	Type 2 diabetes	endocrine/metabolic	2:164672366:C:T	0.125565	1.0043	0.998802	1.00983	0.901133	Unweighted	FALSE	FALSE	Positive	FALSE	Weighted	FALSE	8	1.07	1.05	1.1
2:226228869:A:C_250.2	250.2	Type 2 diabetes	endocrine/metabolic	2:226228869:A:C	0.000317862	1.01076	1.00489	1.01666	3.49776	Unweighted	TRUE	FALSE	Positive	TRUE	Unweighted	FALSE	13.5229	1.1	1.07	1.12
3:12351626:C:G_250.2	250.2	Type 2 diabetes	endocrine/metabolic	3:12351626:C:G	0.118045	1.00687	0.998262	1.01556	0.927952	Unweighted	FALSE	FALSE	Positive	FALSE	Weighted	FALSE	12	1.13	1.09	1.17
3:23413299:A:G_250.2	250.2	Type 2 diabetes	endocrine/metabolic	3:23413299:A:G	0.00341672	1.00973	1.00321	1.0163	2.46639	Unweighted	TRUE	FALSE	Positive	TRUE	Unweighted	FALSE	8.39794	1.09	1.06	1.12
3:64719689:C:T_250.2	250.2	Type 2 diabetes	endocrine/metabolic	3:64719689:C:T	0.000148948	1.01041	1.00502	1.01583	3.82696	Unweighted	TRUE	FALSE	Positive	TRUE	Weighted	FALSE	10.1549	1.08	1.06	1.11
3:123363551:T:C_250.2	250.2	Type 2 diabetes	endocrine/metabolic	3:123363551:T:C	1.17765e-05	1.0145	1.00799	1.02106	4.92898	Unweighted	TRUE	TRUE	Positive	TRUE	Unweighted	TRUE	13.2218	1.11	1.08	1.14
3:185793899:G:T_250.2	250.2	Type 2 diabetes	endocrine/metabolic	3:185793899:G:T	1.32019e-05	1.01209	1.00663	1.01757	4.87936	Unweighted	TRUE	TRUE	Positive	TRUE	Unweighted	TRUE	22.699	1.13	1.1	1.16
4:6288259:T:G_250.2	250.2	Type 2 diabetes	endocrine/metabolic	4:6288259:T:G	0.0172531	1.00665	1.00117	1.01215	1.76313	Unweighted	TRUE	FALSE	Positive	TRUE	Weighted	FALSE	14.699	1.1	1.07	1.12
5:56510924:A:G_250.2	250.2	Type 2 diabetes	endocrine/metabolic	5:56510924:A:G	0.00219853	1.0088	1.00316	1.01448	2.65787	Unweighted	TRUE	FALSE	Positive	TRUE	Unweighted	FALSE	8.22185	1.08	1.05	1.11
5:77131486:G:A_250.2	250.2	Type 2 diabetes	endocrine/metabolic	5:77131486:G:A	0.0626283	1.00539	0.999717	1.01109	1.20323	Unweighted	FALSE	FALSE	Positive	FALSE	Weighted	FALSE	10.301	1.1	1.07	1.13
7:28156794:G:A_250.2	250.2	Type 2 diabetes	endocrine/metabolic	7:28156794:G:A	1.5494e-05	1.01188	1.00648	1.01731	4.80984	Unweighted	TRUE	TRUE	Positive	TRUE	Unweighted	TRUE	16.5229	1.11	1.08	1.13
8:41661730:T:C_250.2	250.2	Type 2 diabetes	endocrine/metabolic	8:41661730:T:C	0.34743	1.00287	0.996892	1.00889	0.459132	Unweighted	FALSE	FALSE	Positive	FALSE	Weighted	FALSE	9.69897	1.09	1.06	1.12
9:22134095:T:C_250.2	250.2	Type 2 diabetes	endocrine/metabolic	9:22134095:T:C	0.00188893	1.0105	1.00387	1.01719	2.72378	Unweighted	TRUE	FALSE	Positive	TRUE	Unweighted	FALSE	26.3979	1.18	1.15	1.22
10:79182874:A:G_250.2	250.2	Type 2 diabetes	endocrine/metabolic	10:79182874:A:G	0.998357	0.999995	0.994978	1.00504	0.000713997	Unweighted	FALSE	FALSE	Negative	FALSE	Weighted	FALSE	10	1.08	1.05	1.1
10:92703125:C:T_250.2	250.2	Type 2 diabetes	endocrine/metabolic	10:92703125:C:T	0.00548443	1.00743	1.00218	1.01271	2.26087	Unweighted	TRUE	FALSE	Positive	TRUE	Weighted	FALSE	18.699	1.11	1.09	1.14
11:2825839:T:G_250.2	250.2	Type 2 diabetes	endocrine/metabolic	11:2825839:T:G	0.000103015	1.01013	1.005	1.01528	3.9871	Unweighted	TRUE	FALSE	Positive	TRUE	Unweighted	FALSE	11	1.09	1.06	1.11
12:65818538:C:T_250.2	250.2	Type 2 diabetes	endocrine/metabolic	12:65818538:C:T	0.0350876	1.00833	1.00058	1.01613	1.45485	Unweighted	TRUE	FALSE	Positive	TRUE	Unweighted	FALSE	9	1.13	1.08	1.17
12:71039513:C:T_250.2	250.2	Type 2 diabetes	endocrine/metabolic	12:71039513:C:T	0.345123	0.997543	0.992463	1.00265	0.462026	Unweighted	FALSE	FALSE	Negative	FALSE	Weighted	FALSE	8.1549	1.07	1.05	1.1
15:77540420:G:A_250.2	250.2	Type 2 diabetes	endocrine/metabolic	15:77540420:G:A	0.0823111	1.00479	0.999389	1.01022	1.08454	Unweighted	FALSE	FALSE	Positive	FALSE	Unweighted	FALSE	8.30103	1.08	1.05	1.1
15:91000846:A:G_250.2	250.2	Type 2 diabetes	endocrine/metabolic	15:91000846:A:G	0.001498	1.00914	1.00349	1.01482	2.82449	Unweighted	TRUE	FALSE	Positive	TRUE	Unweighted	FALSE	8.22185	1.08	1.05	1.1
16:53785257:T:C_250.2	250.2	Type 2 diabetes	endocrine/metabolic	16:53785257:T:C	3.33436e-05	1.01135	1.00598	1.01676	4.47699	Unweighted	TRUE	FALSE	Positive	TRUE	Weighted	FALSE	22.5229	1.13	1.1	1.16
16:75213347:T:G_250.2	250.2	Type 2 diabetes	endocrine/metabolic	16:75213347:T:G	0.197205	1.00543	0.997188	1.01374	0.705083	Unweighted	FALSE	FALSE	Positive	FALSE	Weighted	FALSE	7.39794	1.12	1.07	1.16
19:19296909:T:C_250.2	250.2	Type 2 diabetes	endocrine/metabolic	19:19296909:T:C	0.215947	1.00606	0.996479	1.01573	0.665652	Unweighted	FALSE	FALSE	Positive	FALSE	Unweighted	FALSE	8.1549	1.13	1.09	1.18
18:60217517:G:A_250.2	250.2	Type 2 diabetes	endocrine/metabolic	18:60217517:G:A	0.130413	1.00466	0.998625	1.01073	0.884679	Unweighted	FALSE	FALSE	Positive	FALSE	Unweighted	FALSE	8	1.08	1.05	1.11
1:3164677:C:T_340	340	Migraine	neurological	1:3164677:C:T	0.0311652	1.00571	1.00052	1.01093	1.50633	Unweighted	TRUE	FALSE	Positive	TRUE	Unweighted	FALSE	27.0458	1.102	1.083	1.122
17:39869916:C:T_495	495	Asthma	respiratory	17:39869916:C:T	6.40763e-08	1.01415	1.009	1.01932	7.1933	Unweighted	TRUE	TRUE	Positive	TRUE	Unweighted	TRUE	63	1.18064	1.16	1.2
6:32635710:T:C_495	495	Asthma	respiratory	6:32635710:T:C	7.64441e-08	1.0145	1.00919	1.01984	7.11666	Unweighted	TRUE	TRUE	Positive	TRUE	Weighted	TRUE	40	1.14679	1.12	1.17
9:6208030:G:T_495	495	Asthma	respiratory	9:6208030:G:T	6.92368e-06	1.01711	1.00962	1.02466	5.15966	Unweighted	TRUE	TRUE	Positive	TRUE	Weighted	TRUE	31	1.165	1.136	1.195
5:132565533:A:G_495	495	Asthma	respiratory	5:132565533:A:G	0.0147646	1.00752	1.00147	1.01361	1.83078	Unweighted	TRUE	FALSE	Positive	TRUE	Weighted	FALSE	15.699	1.102	1.077	1.128
16:11136846:T:C_495	495	Asthma	respiratory	16:11136846:T:C	0.0235137	1.0069	1.00093	1.0129	1.62868	Unweighted	TRUE	FALSE	Positive	TRUE	Unweighted	FALSE	14.3979	1.092	1.068	1.117
1:161189357:C:T_495	495	Asthma	respiratory	1:161189357:C:T	0.112678	1.00437	0.998972	1.00981	0.948162	Unweighted	FALSE	FALSE	Positive	FALSE	Unweighted	FALSE	14.301	1.09	1.067	1.114
8:80372904:G:T_495	495	Asthma	respiratory	8:80372904:G:T	0.412969	1.00213	0.997038	1.00725	0.384082	Unweighted	FALSE	FALSE	Positive	FALSE	Weighted	FALSE	11	1.07066	1.05	1.09
15:60776505:G:A_495	495	Asthma	respiratory	15:60776505:G:A	0.000176142	1.01329	1.00632	1.0203	3.75414	Unweighted	TRUE	FALSE	Positive	TRUE	Unweighted	FALSE	10.3979	1.1	1.069	1.132
12:57115272:T:C_495	495	Asthma	respiratory	12:57115272:T:C	0.000458044	1.00915	1.00402	1.01431	3.33909	Unweighted	TRUE	FALSE	Positive	TRUE	Unweighted	FALSE	10	1.0661	1.05	1.09
3:188684683:C:T_495	495	Asthma	respiratory	3:188684683:C:T	0.402039	1.0033	0.995599	1.01106	0.395732	Unweighted	FALSE	FALSE	Positive	FALSE	Unweighted	FALSE	8.1549	1.0846	1.05	1.11
1:203131376:T:A_495	495	Asthma	respiratory	1:203131376:T:A	0.04242	1.00577	1.0002	1.01138	1.37243	Unweighted	TRUE	FALSE	Positive	TRUE	Unweighted	FALSE	8	1.062	1.04	1.084
2:8317950:G:A_495	495	Asthma	respiratory	2:8317950:G:A	0.0119357	1.00703	1.00155	1.01254	1.92315	Unweighted	TRUE	FALSE	Positive	TRUE	Unweighted	FALSE	8	1.062	1.04	1.084
1:167464183:A:G_495	495	Asthma	respiratory	1:167464183:A:G	0.000279865	1.01005	1.00462	1.01551	3.55305	Unweighted	TRUE	FALSE	Positive	TRUE	Unweighted	FALSE	8	1.0582	1.04	1.08
14:68283210:G:A_495	495	Asthma	respiratory	14:68283210:G:A	0.0217895	1.00659	1.00096	1.01226	1.66175	Unweighted	TRUE	FALSE	Positive	TRUE	Unweighted	FALSE	7.69897	1.06157	1.04	1.08
7:106036059:C:T_495	495	Asthma	respiratory	7:106036059:C:T	0.804879	0.999037	0.991428	1.0067	0.0942696	Unweighted	FALSE	FALSE	Negative	FALSE	Unweighted	FALSE	7.69897	1.086	1.055	1.117
6:96612248:G:A_340	340	Migraine	neurological	6:96612248:G:A	0.00161078	1.00881	1.00333	1.01433	2.79296	Unweighted	TRUE	FALSE	Positive	TRUE	Weighted	FALSE	20.2218	1.0917	1.07	1.11
2:233916086:A:G_340	340	Migraine	neurological	2:233916086:A:G	0.193541	1.00347	0.998246	1.00871	0.713228	Unweighted	FALSE	FALSE	Positive	FALSE	Weighted	FALSE	18.1549	1.08933	1.07	1.11
1:156481081:T:C_340	340	Migraine	neurological	1:156481081:T:C	0.0469725	1.00467	1.00006	1.00931	1.32816	Unweighted	TRUE	FALSE	Positive	TRUE	Weighted	FALSE	17.699	1.072	1.056	1.089
20:19485263:G:A_340	340	Migraine	neurological	20:19485263:G:A	0.0928244	1.00403	0.999332	1.00875	1.03234	Unweighted	FALSE	FALSE	Positive	FALSE	Unweighted	FALSE	14.699	1.06952	1.05	1.09
1:73402703:A:C_340	340	Migraine	neurological	1:73402703:A:C	0.000293087	1.00828	1.00379	1.01279	3.533	Unweighted	TRUE	FALSE	Positive	TRUE	Unweighted	FALSE	9.69897	1.049	1.034	1.065
2:202912503:C:T_340	340	Migraine	neurological	2:202912503:C:T	0.654342	0.998334	0.991075	1.00565	0.184195	Unweighted	FALSE	FALSE	Negative	FALSE	Weighted	FALSE	9.39794	1.08225	1.05	1.11
17:80286212:G:A_340	340	Migraine	neurological	17:80286212:G:A	0.410796	1.00197	0.997282	1.00668	0.386373	Unweighted	FALSE	FALSE	Positive	FALSE	Weighted	FALSE	9.30103	1.0582	1.04	1.08
10:94278929:G:A_340	340	Migraine	neurological	10:94278929:G:A	0.199864	1.00288	0.998481	1.0073	0.699266	Unweighted	FALSE	FALSE	Positive	FALSE	Weighted	FALSE	9	1.047	1.032	1.063
16:87544433:A:G_340	340	Migraine	neurological	16:87544433:A:G	0.20461	1.00297	0.998384	1.00758	0.689073	Unweighted	FALSE	FALSE	Positive	FALSE	Weighted	FALSE	8.69897	1.049	1.033	1.066
14:27191653:T:A_340	340	Migraine	neurological	14:27191653:T:A	0.799852	1.00058	0.996094	1.00509	0.0969902	Unweighted	FALSE	FALSE	Positive	FALSE	Weighted	FALSE	8.52288	1.046	1.031	1.062
14:93129246:A:C_340	340	Migraine	neurological	14:93129246:A:C	0.816676	1.00057	0.995792	1.00536	0.0879503	Unweighted	FALSE	FALSE	Positive	FALSE	Unweighted	FALSE	8.39794	1.04932	1.03	1.07
10:132754883:G:T_340	340	Migraine	neurological	10:132754883:G:T	0.444646	0.998174	0.993507	1.00286	0.351986	Unweighted	FALSE	FALSE	Negative	FALSE	Unweighted	FALSE	7.69897	1.046	1.03	1.063
9:29372503:C:G_340	340	Migraine	neurological	9:29372503:C:G	0.0670003	0.995845	0.991419	1.00029	1.17392	Unweighted	FALSE	FALSE	Negative	FALSE	Weighted	FALSE	7.69897	1.04493	1.03	1.06
9:116482904:G:A_340	340	Migraine	neurological	9:116482904:G:A	0.053694	0.995425	0.990799	1.00007	1.27007	Unweighted	FALSE	FALSE	Negative	FALSE	Unweighted	FALSE	7.69897	1.046	1.029	1.062
20:47212407:G:A_340	340	Migraine	neurological	20:47212407:G:A	0.245935	0.997124	0.992285	1.00199	0.609179	Unweighted	FALSE	FALSE	Negative	FALSE	Weighted	FALSE	7.39794	1.045	1.029	1.061
1:19512621:A:C_244	244	Hypothyroidism	endocrine/metabolic	1:19512621:A:C	0.000625406	1.01178	1.00501	1.0186	3.20384	Unweighted	TRUE	FALSE	Positive	TRUE	Unweighted	FALSE	8.09691	1.10742	1.07	1.15
10:62292578:G:A_244	244	Hypothyroidism	endocrine/metabolic	10:62292578:G:A	0.0160627	1.0065	1.0012	1.01181	1.79418	Unweighted	TRUE	FALSE	Positive	TRUE	Weighted	FALSE	7.39794	1.07	1.04	1.1
1:173182897:T:G_495	495	Asthma	respiratory	1:173182897:T:G	0.311758	1.00282	0.99736	1.00832	0.506183	Unweighted	FALSE	FALSE	Positive	FALSE	Unweighted	FALSE	7.52288	1.06045	1.04	1.08
1:10497194:T:C_495	495	Asthma	respiratory	1:10497194:T:C	0.954369	1.00016	0.994693	1.00566	0.0202837	Unweighted	FALSE	FALSE	Positive	FALSE	Weighted	FALSE	7.52288	1.06157	1.04	1.08
9:97779894:A:G_244	244	Hypothyroidism	endocrine/metabolic	9:97779894:A:G	1.23274e-25	1.02975	1.02411	1.03541	24.9091	Unweighted	TRUE	TRUE	Positive	TRUE	Unweighted	TRUE	89	1.313	1.278	1.349
6:32658715:G:A_244	244	Hypothyroidism	endocrine/metabolic	6:32658715:G:A	5.30013e-08	1.0147	1.00938	1.02005	7.27571	Unweighted	TRUE	TRUE	Positive	TRUE	Unweighted	TRUE	33.301	1.17371	1.14	1.2
1:113834946:A:G_244	244	Hypothyroidism	endocrine/metabolic	1:113834946:A:G	4.74437e-09	1.03166	1.02095	1.04247	8.32382	Unweighted	TRUE	TRUE	Positive	TRUE	Weighted	TRUE	30.699	1.27226	1.22	1.32
12:111472415:A:G_244	244	Hypothyroidism	endocrine/metabolic	12:111472415:A:G	6.77409e-09	1.01639	1.01082	1.02199	8.16915	Unweighted	TRUE	TRUE	Positive	TRUE	Unweighted	TRUE	26	1.14286	1.11	1.17
5:77232197:G:A_244	244	Hypothyroidism	endocrine/metabolic	5:77232197:G:A	0.00290953	1.00785	1.00268	1.01305	2.53618	Unweighted	TRUE	FALSE	Positive	TRUE	Weighted	FALSE	23	1.13636	1.11	1.16
1:107793911:A:C_244	244	Hypothyroidism	endocrine/metabolic	1:107793911:A:C	1.33106e-11	1.02677	1.01894	1.03466	10.8758	Unweighted	TRUE	TRUE	Positive	TRUE	Unweighted	TRUE	21.5229	1.225	1.18	1.28
4:148710641:G:T_244	244	Hypothyroidism	endocrine/metabolic	4:148710641:G:T	9.4383e-05	1.01379	1.00685	1.02078	4.02511	Unweighted	TRUE	FALSE	Positive	TRUE	Unweighted	FALSE	17.0969	1.14942	1.11	1.19
2:203874196:G:A_244	244	Hypothyroidism	endocrine/metabolic	2:203874196:G:A	1.36923e-06	1.01251	1.00742	1.01764	5.86352	Unweighted	TRUE	TRUE	Positive	TRUE	Weighted	TRUE	15	1.105	1.08	1.14
6:148193165:G:T_244	244	Hypothyroidism	endocrine/metabolic	6:148193165:G:T	0.000534181	1.00935	1.00405	1.01469	3.27231	Unweighted	TRUE	FALSE	Positive	TRUE	Unweighted	FALSE	14	1.109	1.08	1.14
2:1403856:C:T_244	244	Hypothyroidism	endocrine/metabolic	2:1403856:C:T	1.17199e-05	1.01123	1.00619	1.0163	4.93108	Unweighted	TRUE	TRUE	Positive	TRUE	Unweighted	TRUE	13.2218	1.099	1.08	1.12
6:165633546:A:G_244	244	Hypothyroidism	endocrine/metabolic	6:165633546:A:G	0.00013058	1.01069	1.0052	1.01621	3.88412	Unweighted	TRUE	FALSE	Positive	TRUE	Unweighted	FALSE	11.0458	1.09649	1.07	1.13
10:99523573:C:A_244	244	Hypothyroidism	endocrine/metabolic	10:99523573:C:A	0.00495374	1.00733	1.00221	1.01248	2.30507	Unweighted	TRUE	FALSE	Positive	TRUE	Weighted	FALSE	10	1.088	1.06	1.116
6:43837765:G:C_244	244	Hypothyroidism	endocrine/metabolic	6:43837765:G:C	9.49766e-05	1.01127	1.00559	1.01697	4.02238	Unweighted	TRUE	FALSE	Positive	TRUE	Unweighted	FALSE	9.30103	1.09051	1.06	1.12
8:32575431:A:G_244	244	Hypothyroidism	endocrine/metabolic	8:32575431:A:G	0.409148	1.00213	0.997082	1.0072	0.38812	Unweighted	FALSE	FALSE	Positive	FALSE	Unweighted	FALSE	9.22185	1.08	1.05	1.11
2:216763707:A:G_244	244	Hypothyroidism	endocrine/metabolic	2:216763707:A:G	0.0255922	1.00619	1.00075	1.01165	1.59189	Unweighted	TRUE	FALSE	Positive	TRUE	Unweighted	FALSE	8.22185	1.09	1.05	1.12
4:173523751:G:A_427.21	427.21	Atrial fibrillation	circulatory system	4:173523751:G:A	0.0736814	1.01086	0.998966	1.02289	1.13264	Unweighted	FALSE	FALSE	Positive	FALSE	Unweighted	FALSE	9.52288	1.201	1.134	1.271
4:110796911:G:A_427.21	427.21	Atrial fibrillation	circulatory system	4:110796911:G:A	2.79192e-27	1.02434	1.01989	1.02881	26.5541	Unweighted	TRUE	TRUE	Positive	TRUE	Unweighted	TRUE	126	1.842	1.751	1.939
4:110840331:T:C_427.21	427.21	Atrial fibrillation	circulatory system	4:110840331:T:C	9.20782e-06	1.00987	1.0055	1.01426	5.03584	Unweighted	TRUE	TRUE	Positive	TRUE	Weighted	TRUE	33.699	1.33	1.271	1.391
1:111849738:G:T_427.21	427.21	Atrial fibrillation	circulatory system	1:111849738:G:T	0.742624	1.00098	0.995144	1.00685	0.129231	Unweighted	FALSE	FALSE	Positive	FALSE	Weighted	FALSE	14.3979	1.11	1.082	1.14
1:203057463:A:G_427.21	427.21	Atrial fibrillation	circulatory system	1:203057463:A:G	0.00244021	1.00631	1.00222	1.01041	2.61257	Unweighted	TRUE	FALSE	Positive	TRUE	Weighted	FALSE	10.0458	1.077	1.053	1.102
2:65045228:G:A_427.21	427.21	Atrial fibrillation	circulatory system	2:65045228:G:A	0.127182	1.0031	0.999119	1.00709	0.895575	Unweighted	FALSE	FALSE	Positive	FALSE	Weighted	FALSE	16.5229	1.094	1.071	1.117
4:173682953:G:A_427.21	427.21	Atrial fibrillation	circulatory system	4:173682953:G:A	0.878698	1.0005	0.994052	1.007	0.0561604	Unweighted	FALSE	FALSE	Positive	FALSE	Weighted	FALSE	15.0969	1.129	1.096	1.163
10:20868692:G:T_427.21	427.21	Atrial fibrillation	circulatory system	10:20868692:G:T	0.479393	0.994498	0.979408	1.00982	0.319308	Unweighted	FALSE	FALSE	Negative	FALSE	Weighted	FALSE	13.699	1.195	1.141	1.251
10:103717405:C:T_427.21	427.21	Atrial fibrillation	circulatory system	10:103717405:C:T	0.0162309	1.00496	1.00091	1.00902	1.78966	Unweighted	TRUE	FALSE	Positive	TRUE	Unweighted	FALSE	10.699	1.078	1.055	1.102
4:110793733:C:T_427.21	427.21	Atrial fibrillation	circulatory system	4:110793733:C:T	3.8681e-26	1.02757	1.02241	1.03276	25.4125	Unweighted	TRUE	TRUE	Positive	TRUE	Weighted	TRUE	133.699	1.707	1.635	1.783
7:116560326:G:A_427.21	427.21	Atrial fibrillation	circulatory system	7:116560326:G:A	0.0022948	1.01079	1.00384	1.01779	2.63925	Unweighted	TRUE	FALSE	Positive	TRUE	Weighted	FALSE	13.699	1.203	1.148	1.261
10:103565017:C:T_427.21	427.21	Atrial fibrillation	circulatory system	10:103565017:C:T	8.78192e-05	1.01004	1.00501	1.0151	4.05641	Unweighted	TRUE	FALSE	Positive	TRUE	Unweighted	FALSE	23.5229	1.43	1.336	1.532
6:122093011:C:T_427.21	427.21	Atrial fibrillation	circulatory system	6:122093011:C:T	0.0255938	1.00472	1.00058	1.00889	1.59186	Unweighted	TRUE	FALSE	Positive	TRUE	Unweighted	FALSE	7.39794	1.144	1.091	1.198
1:170643732:G:A_427.21	427.21	Atrial fibrillation	circulatory system	1:170643732:G:A	0.0143872	1.00493	1.00098	1.0089	1.84203	Unweighted	TRUE	FALSE	Positive	TRUE	Unweighted	FALSE	8.39794	1.135	1.086	1.184
12:114355435:C:T_427.21	427.21	Atrial fibrillation	circulatory system	12:114355435:C:T	0.00066383	1.00719	1.00304	1.01135	3.17794	Unweighted	TRUE	FALSE	Positive	TRUE	Weighted	FALSE	14.301	1.184	1.134	1.236
16:73017721:C:T_427.21	427.21	Atrial fibrillation	circulatory system	16:73017721:C:T	2.64903e-08	1.01425	1.00921	1.01932	7.57691	Unweighted	TRUE	TRUE	Positive	TRUE	Weighted	TRUE	35	1.326	1.267	1.387
6:31352732:G:A_79.1	79.1	Varicella infection	infectious diseases	6:31352732:G:A	0.79916	0.999194	0.993011	1.00542	0.0973663	Unweighted	FALSE	FALSE	Negative	FALSE	Weighted	FALSE	10	1.12	1.1	1.14
2:66523432:G:T_327.4	327.4	Insomnia	neurological	2:66523432:G:T	0.0538338	1.01306	0.999786	1.02651	1.26894	Unweighted	FALSE	FALSE	Positive	FALSE	Weighted	FALSE	18.699	1.27	1.21	1.34
6:31451033:T:A_480	480	Pneumonia	respiratory	6:31451033:T:A	0.75073	0.998464	0.989042	1.00798	0.124516	Unweighted	FALSE	FALSE	Negative	FALSE	Weighted	FALSE	14.699	1.1	1.09	1.12
1:170216500:C:G_427.21	427.21	Atrial fibrillation	circulatory system	1:170216500:C:G	0.000104183	1.0078	1.00386	1.01177	3.9822	Unweighted	TRUE	FALSE	Positive	TRUE	Unweighted	FALSE	10.699	1.09	1.06	1.12
2:69749252:G:T_427.21	427.21	Atrial fibrillation	circulatory system	2:69749252:G:T	0.542845	1.00124	0.997261	1.00523	0.265324	Unweighted	FALSE	FALSE	Positive	FALSE	Weighted	FALSE	10	1.09	1.06	1.12
5:137912251:T:C_427.21	427.21	Atrial fibrillation	circulatory system	5:137912251:T:C	0.0885655	1.00368	0.999445	1.00794	1.05274	Unweighted	FALSE	FALSE	Positive	FALSE	Weighted	FALSE	8	1.08	1.05	1.11
6:118252898:G:A_427.21	427.21	Atrial fibrillation	circulatory system	6:118252898:G:A	0.0372442	0.995797	0.991858	0.999751	1.42894	Unweighted	TRUE	FALSE	Negative	FALSE	Weighted	FALSE	8	1.08	1.05	1.1
4:110789386:C:T_427.21	427.21	Atrial fibrillation	circulatory system	4:110789386:C:T	3.97333e-24	1.026	1.02092	1.03111	23.4008	Unweighted	TRUE	TRUE	Positive	TRUE	Unweighted	TRUE	91.1549	1.71	1.62	1.8
7:116519907:G:A_427.21	427.21	Atrial fibrillation	circulatory system	7:116519907:G:A	8.82645e-07	1.00995	1.00597	1.01395	6.05421	Unweighted	TRUE	TRUE	Positive	TRUE	Weighted	TRUE	12.1549	1.15	1.11	1.19
7:127606849:G:A_250.2	250.2	Type 2 diabetes	endocrine/metabolic	7:127606849:G:A	0.189651	1.00415	0.997954	1.01039	0.722044	Unweighted	FALSE	FALSE	Positive	FALSE	Unweighted	FALSE	9.69897	1.14	1.09	1.19
1:154841877:C:T_427.21	427.21	Atrial fibrillation	circulatory system	1:154841877:C:T	0.000874083	1.00791	1.00324	1.01259	3.05845	Unweighted	TRUE	FALSE	Positive	TRUE	Unweighted	FALSE	20.699	1.52	1.4	1.64
1:3159033:A:G_340	340	Migraine	neurological	1:3159033:A:G	0.0370102	1.00548	1.00033	1.01065	1.43168	Unweighted	TRUE	FALSE	Positive	TRUE	Unweighted	FALSE	37.301	1.11	1.1	1.13
1:115134562:T:C_340	340	Migraine	neurological	1:115134562:T:C	0.105229	1.00572	0.998805	1.01267	0.977864	Unweighted	FALSE	FALSE	Positive	FALSE	Weighted	FALSE	23.3979	1.11	1.09	1.13
2:233916448:T:C_340	340	Migraine	neurological	2:233916448:T:C	0.193522	1.00347	0.998246	1.00871	0.713269	Unweighted	FALSE	FALSE	Positive	FALSE	Weighted	FALSE	23	1.06383	1.01	1.12
6:12903725:A:G_340	340	Migraine	neurological	6:12903725:A:G	0.00744688	1.00623	1.00166	1.01081	2.12803	Unweighted	TRUE	FALSE	Positive	TRUE	Weighted	FALSE	21.2218	1.07527	1.05	1.09
1:156480948:G:A_340	340	Migraine	neurological	1:156480948:G:A	0.074922	1.0042	0.999579	1.00884	1.12539	Unweighted	FALSE	FALSE	Positive	FALSE	Weighted	FALSE	21.0458	1.07	1.06	1.09
20:19489173:G:C_340	340	Migraine	neurological	20:19489173:G:C	0.0991433	1.00402	0.999243	1.00883	1.00374	Unweighted	FALSE	FALSE	Positive	FALSE	Unweighted	FALSE	18.699	1.07	1.06	1.09
12:4408974:G:C_340	340	Migraine	neurological	12:4408974:G:C	0.103282	1.00374	0.999242	1.00826	0.985974	Unweighted	FALSE	FALSE	Positive	FALSE	Weighted	FALSE	16.699	1.06	1.04	1.08
10:94254865:C:G_340	340	Migraine	neurological	10:94254865:C:G	0.20911	1.00282	0.998423	1.00724	0.679625	Unweighted	FALSE	FALSE	Positive	FALSE	Weighted	FALSE	13.699	1.05263	1.04	1.06
6:39215694:C:T_340	340	Migraine	neurological	6:39215694:C:T	0.82453	0.999426	0.994362	1.00451	0.0837935	Unweighted	FALSE	FALSE	Negative	FALSE	Weighted	FALSE	12.1549	1.06	1.04	1.07
9:116490350:A:G_340	340	Migraine	neurological	9:116490350:A:G	0.102294	1.00378	0.999246	1.00834	0.990151	Unweighted	FALSE	FALSE	Positive	FALSE	Unweighted	FALSE	12	1.05	1.04	1.07
11:10652497:C:G_340	340	Migraine	neurological	11:10652497:C:G	0.488676	1.00184	0.996646	1.00705	0.310979	Unweighted	FALSE	FALSE	Positive	FALSE	Weighted	FALSE	10.5229	1.06383	1.02	1.1
10:98942980:G:A_340	340	Migraine	neurological	10:98942980:G:A	0.401252	1.00285	0.996206	1.00954	0.396582	Unweighted	FALSE	FALSE	Positive	FALSE	Weighted	FALSE	9.52288	1.08696	1.06	1.12
17:80288362:T:C_340	340	Migraine	neurological	17:80288362:T:C	0.19719	1.00411	0.997871	1.01038	0.705116	Unweighted	FALSE	FALSE	Positive	FALSE	Weighted	FALSE	9.30103	1.06	1.04	1.08
10:33179196:A:G_340	340	Migraine	neurological	10:33179196:A:G	0.304771	0.996978	0.991232	1.00276	0.516026	Unweighted	FALSE	FALSE	Negative	FALSE	Unweighted	FALSE	8.69897	1.06	1.04	1.07
3:154572157:A:C_340	340	Migraine	neurological	3:154572157:A:C	0.352615	1.00696	0.992342	1.02179	0.452699	Unweighted	FALSE	FALSE	Positive	FALSE	Weighted	FALSE	8.69897	1.14942	1.1	1.2
4:56861145:C:T_340	340	Migraine	neurological	4:56861145:C:T	0.45466	1.00168	0.997286	1.00609	0.342313	Unweighted	FALSE	FALSE	Positive	FALSE	Unweighted	FALSE	8.52288	1.04167	1.03	1.06
6:125727894:T:C_340	340	Migraine	neurological	6:125727894:T:C	0.563169	0.998679	0.994212	1.00317	0.249362	Unweighted	FALSE	FALSE	Negative	FALSE	Unweighted	FALSE	8.30103	1.04167	1.03	1.05
17:5709320:C:T_340	340	Migraine	neurological	17:5709320:C:T	0.650809	1.00299	0.990095	1.01606	0.186546	Unweighted	FALSE	FALSE	Positive	FALSE	Weighted	FALSE	8.1549	1.1236	1.08	1.16
6:121524892:G:T_340	340	Migraine	neurological	6:121524892:G:T	0.0380399	1.00647	1.00036	1.01262	1.41976	Unweighted	TRUE	FALSE	Positive	TRUE	Weighted	FALSE	8.1549	1.06	1.04	1.08
3:30439067:C:T_340	340	Migraine	neurological	3:30439067:C:T	0.0849989	1.00417	0.999427	1.00893	1.07059	Unweighted	FALSE	FALSE	Positive	FALSE	Unweighted	FALSE	8.09691	1.04	1.03	1.06
1:150538184:C:T_340	340	Migraine	neurological	1:150538184:C:T	0.530063	1.00157	0.996678	1.00649	0.275673	Unweighted	FALSE	FALSE	Positive	FALSE	Unweighted	FALSE	8	1.05	1.03	1.06
20:32041179:C:T_340	340	Migraine	neurological	20:32041179:C:T	0.30542	1.00923	0.991649	1.02713	0.515102	Unweighted	FALSE	FALSE	Positive	FALSE	Unweighted	FALSE	8	1.17647	1.04	1.32
11:102212877:T:A_340	340	Migraine	neurological	11:102212877:T:A	0.436386	1.00182	0.997248	1.00641	0.360129	Unweighted	FALSE	FALSE	Positive	FALSE	Weighted	FALSE	7.69897	1.04	1.03	1.06
7:111688341:A:T_340	340	Migraine	neurological	7:111688341:A:T	0.389039	1.00394	0.994995	1.01297	0.410007	Unweighted	FALSE	FALSE	Positive	FALSE	Weighted	FALSE	7.69897	1.08	1.05	1.12
1:73434059:A:G_340	340	Migraine	neurological	1:73434059:A:G	0.000498788	1.00793	1.00346	1.01242	3.30208	Unweighted	TRUE	FALSE	Positive	TRUE	Unweighted	FALSE	7.69897	1.04	1.02	1.05
2:202968144:C:T_340	340	Migraine	neurological	2:202968144:C:T	0.0447587	1.01317	1.00031	1.0262	1.34912	Unweighted	TRUE	FALSE	Positive	TRUE	Unweighted	FALSE	7.69897	1.13636	1.09	1.19
10:122450644:G:C_340	340	Migraine	neurological	10:122450644:G:C	0.648	1.00193	0.993684	1.01024	0.188425	Unweighted	FALSE	FALSE	Positive	FALSE	Weighted	FALSE	7.52288	1.07527	1.05	1.1
11:133959811:A:T_340	340	Migraine	neurological	11:133959811:A:T	0.540495	0.997593	0.989924	1.00532	0.267209	Unweighted	FALSE	FALSE	Negative	FALSE	Weighted	FALSE	7.52288	1.06383	1.04	1.09
11:30525891:T:C_340	340	Migraine	neurological	11:30525891:T:C	0.012214	1.00713	1.00155	1.01274	1.91314	Unweighted	TRUE	FALSE	Positive	TRUE	Unweighted	FALSE	7.39794	1.04	1.03	1.06
1:115281777:A:G_340	340	Migraine	neurological	1:115281777:A:G	0.420682	1.00183	0.997379	1.00631	0.376046	Unweighted	FALSE	FALSE	Positive	FALSE	Weighted	FALSE	8.04576	1.04167	1.03	1.05
2:233848165:G:T_340	340	Migraine	neurological	2:233848165:G:T	0.649793	1.00142	0.995307	1.00757	0.187225	Unweighted	FALSE	FALSE	Positive	FALSE	Unweighted	FALSE	8.52288	1.06383	1.04	1.08
6:96406091:C:T_340	340	Migraine	neurological	6:96406091:C:T	0.0844693	1.00388	0.999474	1.0083	1.0733	Unweighted	FALSE	FALSE	Positive	FALSE	Weighted	FALSE	9.22185	1.05	1.03	1.06
12:56914476:T:A_340	340	Migraine	neurological	12:56914476:T:A	0.198285	1.00289	0.998489	1.00732	0.702711	Unweighted	FALSE	FALSE	Positive	FALSE	Weighted	FALSE	9	1.04	1.03	1.06
1:3186748:G:T_340	340	Migraine	neurological	1:3186748:G:T	0.992293	0.999975	0.994962	1.00501	0.00336026	Unweighted	FALSE	FALSE	Negative	FALSE	Weighted	FALSE	9.39794	1.05	1.04	1.07
10:94259272:A:T_340	340	Migraine	neurological	10:94259272:A:T	0.568653	0.995771	0.981365	1.01039	0.245153	Unweighted	FALSE	FALSE	Negative	FALSE	Weighted	FALSE	8.22185	1.12	1.08	1.16
12:57133500:T:C_340	340	Migraine	neurological	12:57133500:T:C	6.55081e-05	1.00924	1.00469	1.01381	4.18371	Unweighted	TRUE	FALSE	Positive	TRUE	Weighted	FALSE	48.2218	1.11111	1.1	1.12
1:151789832:C:G_411.4	411.4	Coronary atherosclerosis	circulatory system	1:151789832:C:G	0.576273	0.998226	0.992027	1.00446	0.239372	Unweighted	FALSE	FALSE	Negative	FALSE	Unweighted	FALSE	7.39794	1.057	1.036	1.079
2:215439661:T:C_411.4	411.4	Coronary atherosclerosis	circulatory system	2:215439661:T:C	0.138471	1.00442	0.998578	1.01029	0.858642	Unweighted	FALSE	FALSE	Positive	FALSE	Weighted	FALSE	12.5229	1.071	1.051	1.091
3:49411133:A:C_411.4	411.4	Coronary atherosclerosis	circulatory system	3:49411133:A:C	0.774979	1.00107	0.993762	1.00843	0.11071	Unweighted	FALSE	FALSE	Positive	FALSE	Weighted	FALSE	9.39794	1.076	1.052	1.101
4:155717421:A:G_411.4	411.4	Coronary atherosclerosis	circulatory system	4:155717421:A:G	0.257083	1.00369	0.997316	1.01011	0.589926	Unweighted	FALSE	FALSE	Positive	FALSE	Weighted	FALSE	9	1.07	1.04	1.09
6:12903725:A:G_411.4	411.4	Coronary atherosclerosis	circulatory system	6:12903725:A:G	6.47173e-05	1.01052	1.00534	1.01572	4.18898	Unweighted	TRUE	FALSE	Positive	TRUE	Weighted	FALSE	35	1.11	1.09	1.13
6:22612400:G:A_411.4	411.4	Coronary atherosclerosis	circulatory system	6:22612400:G:A	0.00488278	1.00747	1.00226	1.01271	2.31133	Unweighted	TRUE	FALSE	Positive	TRUE	Unweighted	FALSE	8.69897	1.051	1.034	1.068
12:120979185:A:G_411.4	411.4	Coronary atherosclerosis	circulatory system	12:120979185:A:G	0.0173348	1.00629	1.00111	1.0115	1.76108	Unweighted	TRUE	FALSE	Positive	TRUE	Weighted	FALSE	9.09691	1.053	1.035	1.07
16:83012185:A:G_411.4	411.4	Coronary atherosclerosis	circulatory system	16:83012185:A:G	0.834425	0.999378	0.993567	1.00522	0.0786127	Unweighted	FALSE	FALSE	Negative	FALSE	Weighted	FALSE	9.30103	1.063	1.043	1.083
6:133852013:A:G_411.4	411.4	Coronary atherosclerosis	circulatory system	6:133852013:A:G	0.0476615	1.00534	1.00006	1.01065	1.32183	Unweighted	TRUE	FALSE	Positive	TRUE	Weighted	FALSE	13.2218	1.07	1.05	1.09
1:56550459:A:C_411.4	411.4	Coronary atherosclerosis	circulatory system	1:56550459:A:C	0.116793	1.00746	0.998147	1.01686	0.932582	Unweighted	FALSE	FALSE	Positive	FALSE	Weighted	FALSE	11.699	1.11	1.08	1.14
7:19009765:G:A_411.4	411.4	Coronary atherosclerosis	circulatory system	7:19009765:G:A	0.256998	1.00351	0.997446	1.00962	0.59007	Unweighted	FALSE	FALSE	Positive	FALSE	Unweighted	FALSE	12.5229	1.08	1.06	1.1
7:150993088:C:T_411.4	411.4	Coronary atherosclerosis	circulatory system	7:150993088:C:T	0.0138328	1.01304	1.00264	1.02354	1.85909	Unweighted	TRUE	FALSE	Positive	TRUE	Weighted	FALSE	11.699	1.13	1.09	1.17
8:125478730:A:T_411.4	411.4	Coronary atherosclerosis	circulatory system	8:125478730:A:T	0.301938	1.00263	0.997644	1.00764	0.520083	Unweighted	FALSE	FALSE	Positive	FALSE	Weighted	FALSE	12.301	1.06	1.04	1.08
9:22098620:A:G_411.4	411.4	Coronary atherosclerosis	circulatory system	9:22098620:A:G	3.49275e-06	1.01188	1.00684	1.01693	5.45683	Unweighted	TRUE	TRUE	Positive	TRUE	Weighted	TRUE	101	1.19	1.17	1.21
10:30032669:C:T_411.4	411.4	Coronary atherosclerosis	circulatory system	10:30032669:C:T	0.528578	1.00167	0.996492	1.00687	0.276891	Unweighted	FALSE	FALSE	Positive	FALSE	Unweighted	FALSE	11.3979	1.06	1.04	1.08
10:43985363:T:G_411.4	411.4	Coronary atherosclerosis	circulatory system	10:43985363:T:G	0.293391	1.00277	0.997607	1.00796	0.532553	Unweighted	FALSE	FALSE	Positive	FALSE	Weighted	FALSE	12.2218	1.06	1.05	1.08
10:89245129:A:G_411.4	411.4	Coronary atherosclerosis	circulatory system	10:89245129:A:G	0.0204936	1.00609	1.00094	1.01127	1.68838	Unweighted	TRUE	FALSE	Positive	TRUE	Weighted	FALSE	15.3979	1.08	1.06	1.1
10:102845159:T:G_411.4	411.4	Coronary atherosclerosis	circulatory system	10:102845159:T:G	0.0891531	1.00642	0.999021	1.01388	1.04986	Unweighted	FALSE	FALSE	Positive	FALSE	Weighted	FALSE	8.22185	1.08	1.05	1.1
11:9729649:G:A_411.4	411.4	Coronary atherosclerosis	circulatory system	11:9729649:G:A	0.122931	1.00394	0.998937	1.00896	0.910338	Unweighted	FALSE	FALSE	Positive	FALSE	Weighted	FALSE	8.1549	1.05	1.03	1.07
11:103802566:T:A_411.4	411.4	Coronary atherosclerosis	circulatory system	11:103802566:T:A	0.0946172	1.00462	0.999205	1.01006	1.02403	Unweighted	FALSE	FALSE	Positive	FALSE	Unweighted	FALSE	10.699	1.06	1.04	1.08
1:55039974:G:T_411.4	411.4	Coronary atherosclerosis	circulatory system	1:55039974:G:T	0.00447067	1.03651	1.0112	1.06246	2.34963	Unweighted	TRUE	FALSE	Positive	TRUE	Weighted	FALSE	9.52288	1.25	1.16	1.34
4:147480038:G:A_411.4	411.4	Coronary atherosclerosis	circulatory system	4:147480038:G:A	0.431897	1.00262	0.996101	1.00918	0.36462	Unweighted	FALSE	FALSE	Positive	FALSE	Weighted	FALSE	9.30103	1.07	1.05	1.09
4:80259918:A:T_411.4	411.4	Coronary atherosclerosis	circulatory system	4:80259918:A:T	0.185902	1.00374	0.998203	1.00931	0.730717	Unweighted	FALSE	FALSE	Positive	FALSE	Weighted	FALSE	8.22185	1.054	1.036	1.073
4:119988346:A:C_411.4	411.4	Coronary atherosclerosis	circulatory system	4:119988346:A:C	0.600356	1.00151	0.995886	1.00716	0.221591	Unweighted	FALSE	FALSE	Positive	FALSE	Unweighted	FALSE	8	1.052	1.034	1.07
6:31920590:C:T_411.4	411.4	Coronary atherosclerosis	circulatory system	6:31920590:C:T	0.40997	1.00397	0.994555	1.01347	0.387248	Unweighted	FALSE	FALSE	Positive	FALSE	Unweighted	FALSE	7.52288	1.08	1.05	1.11
19:45687010:G:A_411.4	411.4	Coronary atherosclerosis	circulatory system	19:45687010:G:A	0.723602	0.999107	0.994171	1.00407	0.1405	Unweighted	FALSE	FALSE	Negative	FALSE	Weighted	FALSE	7.52288	1.047	1.03	1.064
6:160589086:A:G_411.4	411.4	Coronary atherosclerosis	circulatory system	6:160589086:A:G	3.81374e-08	1.03464	1.02216	1.04728	7.41865	Unweighted	TRUE	TRUE	Positive	TRUE	Unweighted	TRUE	48.699	1.31	1.27	1.36
1:109274570:A:G_411.4	411.4	Coronary atherosclerosis	circulatory system	1:109274570:A:G	0.0973529	1.00526	0.999045	1.01151	1.01165	Unweighted	FALSE	FALSE	Positive	FALSE	Weighted	FALSE	26.3979	1.11	1.09	1.14
1:154423470:A:G_411.4	411.4	Coronary atherosclerosis	circulatory system	1:154423470:A:G	0.016494	1.00614	1.00112	1.01119	1.78267	Unweighted	TRUE	FALSE	Positive	TRUE	Weighted	FALSE	8.69897	1.05	1.03	1.07
1:222650401:T:G_411.4	411.4	Coronary atherosclerosis	circulatory system	1:222650401:T:G	0.00111453	1.00885	1.00352	1.0142	2.95291	Unweighted	TRUE	FALSE	Positive	TRUE	Unweighted	FALSE	13.0458	1.07	1.05	1.09
2:19742712:G:A_411.4	411.4	Coronary atherosclerosis	circulatory system	2:19742712:G:A	0.0683711	1.00735	0.999448	1.01532	1.16513	Unweighted	FALSE	FALSE	Positive	FALSE	Weighted	FALSE	9.30103	1.11	1.07	1.15
2:21047682:A:C_411.4	411.4	Coronary atherosclerosis	circulatory system	2:21047682:A:C	0.684222	1.00142	0.994579	1.00832	0.164803	Unweighted	FALSE	FALSE	Positive	FALSE	Weighted	FALSE	7.52288	1.07	1.04	1.09
2:43845437:G:T_411.4	411.4	Coronary atherosclerosis	circulatory system	2:43845437:G:T	0.0442924	1.00594	1.00015	1.01177	1.35367	Unweighted	TRUE	FALSE	Positive	TRUE	Unweighted	FALSE	9.22185	1.06	1.04	1.08
2:85561052:T:A_411.4	411.4	Coronary atherosclerosis	circulatory system	2:85561052:T:A	0.000254901	1.00937	1.00434	1.01442	3.59363	Unweighted	TRUE	FALSE	Positive	TRUE	Weighted	FALSE	12.699	1.06	1.05	1.08
2:202966489:T:A_411.4	411.4	Coronary atherosclerosis	circulatory system	2:202966489:T:A	0.169418	1.00579	0.997542	1.0141	0.771039	Unweighted	FALSE	FALSE	Positive	FALSE	Unweighted	FALSE	18.5229	1.13	1.1	1.15
15:101446425:G:T_250.2	250.2	Type 2 diabetes	endocrine/metabolic	15:101446425:G:T	0.258212	1.003	0.997806	1.00822	0.588024	Unweighted	FALSE	FALSE	Positive	FALSE	Weighted	FALSE	7.69897	1.56	1.4	1.72
3:43402386:C:T_530.11	530.11	GERD	digestive	3:43402386:C:T	0.91513	0.999434	0.989084	1.00989	0.0385171	Unweighted	FALSE	FALSE	Negative	FALSE	Weighted	FALSE	7.52288	1.04655	1.03	1.06
7:1837675:T:C_530.11	530.11	GERD	digestive	7:1837675:T:C	0.00357521	1.01179	1.00384	1.01979	2.4467	Unweighted	TRUE	FALSE	Positive	TRUE	Unweighted	FALSE	8.52288	1.04342	1.03	1.06
6:31357744:G:C_530.11	530.11	GERD	digestive	6:31357744:G:C	0.0836766	1.00656	0.999131	1.01404	1.0774	Unweighted	FALSE	FALSE	Positive	FALSE	Unweighted	FALSE	10.699	1.04092	1.03	1.05
17:52230513:C:G_530.11	530.11	GERD	digestive	17:52230513:C:G	0.130129	1.00497	0.998538	1.01145	0.885625	Unweighted	FALSE	FALSE	Positive	FALSE	Weighted	FALSE	11	1.03946	1.03	1.05
11:6247316:G:A_530.11	530.11	GERD	digestive	11:6247316:G:A	0.273481	1.00421	0.996687	1.01179	0.563073	Unweighted	FALSE	FALSE	Positive	FALSE	Unweighted	FALSE	7.69897	1.03832	1.02	1.05
6:26472427:A:G_530.11	530.11	GERD	digestive	6:26472427:A:G	0.686736	0.998616	0.991918	1.00536	0.16321	Unweighted	FALSE	FALSE	Negative	FALSE	Weighted	FALSE	10	1.03717	1.03	1.05
5:29001417:T:A_530.11	530.11	GERD	digestive	5:29001417:T:A	0.0139563	1.00815	1.00165	1.01469	1.85523	Unweighted	TRUE	FALSE	Positive	TRUE	Unweighted	FALSE	10	1.03655	1.02	1.05
7:126802805:G:A_530.11	530.11	GERD	digestive	7:126802805:G:A	0.82297	1.00081	0.993773	1.00789	0.084616	Unweighted	FALSE	FALSE	Positive	FALSE	Weighted	FALSE	8.09691	1.035	1.02	1.05
21:32906849:A:G_530.11	530.11	GERD	digestive	21:32906849:A:G	0.748757	1.00113	0.99421	1.00811	0.125659	Unweighted	FALSE	FALSE	Positive	FALSE	Weighted	FALSE	7.52288	1.03417	1.02	1.05
1:66013157:T:G_530.11	530.11	GERD	digestive	1:66013157:T:G	0.106428	1.0052	0.998891	1.01154	0.972943	Unweighted	FALSE	FALSE	Positive	FALSE	Unweighted	FALSE	8	1.03283	1.02	1.04
12:55974294:G:A_530.11	530.11	GERD	digestive	12:55974294:G:A	0.229022	1.00383	0.997595	1.01011	0.640122	Unweighted	FALSE	FALSE	Positive	FALSE	Weighted	FALSE	8	1.03272	1.02	1.04
7:114420608:A:T_530.11	530.11	GERD	digestive	7:114420608:A:T	0.0980254	1.00594	0.998907	1.01303	1.00866	Unweighted	FALSE	FALSE	Positive	FALSE	Unweighted	FALSE	7.69897	1.03252	1.02	1.04
3:49934081:C:A_530.11	530.11	GERD	digestive	3:49934081:C:A	0.757844	1.00101	0.994617	1.00744	0.12042	Unweighted	FALSE	FALSE	Positive	FALSE	Weighted	FALSE	7.52288	1.03169	1.02	1.04
21:14956635:C:G_530.11	530.11	GERD	digestive	21:14956635:C:G	0.151949	1.00456	0.998329	1.01082	0.818301	Unweighted	FALSE	FALSE	Positive	FALSE	Weighted	FALSE	7.69897	1.032	1.0207	1.0432
12:111535554:A:G_530.11	530.11	GERD	digestive	12:111535554:A:G	0.0145045	1.0086	1.0017	1.01554	1.8385	Unweighted	TRUE	FALSE	Positive	TRUE	Weighted	FALSE	8.22185	1.03303	1.0218	1.0442
2:21027351:G:A_530.11	530.11	GERD	digestive	2:21027351:G:A	0.641698	0.998447	0.991935	1.005	0.192669	Unweighted	FALSE	FALSE	Negative	FALSE	Weighted	FALSE	8	1.03314	1.0217	1.0445
7:3481941:A:G_530.11	530.11	GERD	digestive	7:3481941:A:G	0.23134	1.00413	0.997375	1.01094	0.63575	Unweighted	FALSE	FALSE	Positive	FALSE	Unweighted	FALSE	8.30103	1.03531	1.0234	1.0471
2:99873901:G:A_530.11	530.11	GERD	digestive	2:99873901:G:A	0.00250683	1.00979	1.00343	1.01619	2.60088	Unweighted	TRUE	FALSE	Positive	TRUE	Unweighted	FALSE	9.04576	1.03593	1.0243	1.0475
19:18333999:A:G_530.11	530.11	GERD	digestive	19:18333999:A:G	0.286652	1.00345	0.99711	1.00984	0.542644	Unweighted	FALSE	FALSE	Positive	FALSE	Weighted	FALSE	9.69897	1.03635	1.0251	1.0475
19:18654853:C:T_530.11	530.11	GERD	digestive	19:18654853:C:T	0.00989463	1.00838	1.00201	1.01479	2.0046	Unweighted	TRUE	FALSE	Positive	TRUE	Weighted	FALSE	8.69897	1.03707	1.0248	1.0492
4:139953606:G:A_530.11	530.11	GERD	digestive	4:139953606:G:A	0.0559422	1.00644	0.999837	1.01309	1.25226	Unweighted	FALSE	FALSE	Positive	FALSE	Weighted	FALSE	9.69897	1.03759	1.0259	1.0491
3:70868488:A:T_530.11	530.11	GERD	digestive	3:70868488:A:T	0.25543	1.00385	0.997221	1.01053	0.592727	Unweighted	FALSE	FALSE	Positive	FALSE	Unweighted	FALSE	9.69897	1.03946	1.0272	1.0516
5:83588743:G:A_530.11	530.11	GERD	digestive	5:83588743:G:A	0.0300988	1.0086	1.00083	1.01644	1.52145	Unweighted	TRUE	FALSE	Positive	TRUE	Unweighted	FALSE	7.69897	1.04279	1.0279	1.0576
1:97838601:T:C_530.11	530.11	GERD	digestive	1:97838601:T:C	0.746533	0.998722	0.991007	1.0065	0.126951	Unweighted	FALSE	FALSE	Negative	FALSE	Weighted	FALSE	9.69897	1.04446	1.0308	1.058
2:67615734:A:T_530.11	530.11	GERD	digestive	2:67615734:A:T	0.0531464	1.00859	0.999884	1.01738	1.27453	Unweighted	FALSE	FALSE	Positive	FALSE	Weighted	FALSE	9.69897	1.04592	1.0319	1.0599
16:20381010:G:A_585.3	585.3	Chronic renal failure [CKD]	genitourinary	16:20381010:G:A	4.39055e-06	1.01391	1.00795	1.01991	5.35748	Unweighted	TRUE	TRUE	Positive	TRUE	Unweighted	TRUE	85.1549	1.23183	1.21	1.26
2:176128855:C:G_585.3	585.3	Chronic renal failure [CKD]	genitourinary	2:176128855:C:G	0.431246	1.00747	0.988966	1.02633	0.365275	Unweighted	FALSE	FALSE	Positive	FALSE	Unweighted	FALSE	9.52288	1.21551	1.14	1.29
10:853131:A:T_585.3	585.3	Chronic renal failure [CKD]	genitourinary	10:853131:A:T	0.831698	0.999133	0.99117	1.00716	0.0800341	Unweighted	FALSE	FALSE	Negative	FALSE	Weighted	FALSE	10	1.09673	1.07	1.13
15:53615751:G:A_585.3	585.3	Chronic renal failure [CKD]	genitourinary	15:53615751:G:A	0.450539	1.00209	0.996671	1.00754	0.346268	Unweighted	FALSE	FALSE	Positive	FALSE	Weighted	FALSE	18	1.08167	1.06	1.1
5:39378013:C:T_585.3	585.3	Chronic renal failure [CKD]	genitourinary	5:39378013:C:T	0.478473	1.00175	0.996919	1.0066	0.320143	Unweighted	FALSE	FALSE	Positive	FALSE	Weighted	FALSE	10.301	1.0571	1.0399	1.0747
11:65756781:C:A_585.3	585.3	Chronic renal failure [CKD]	genitourinary	11:65756781:C:A	0.0542096	1.00491	0.999912	1.00993	1.26592	Unweighted	FALSE	FALSE	Positive	FALSE	Unweighted	FALSE	10.699	1.0592	1.0417	1.077
7:1246608:G:A_585.3	585.3	Chronic renal failure [CKD]	genitourinary	7:1246608:G:A	0.223488	1.00296	0.998198	1.00775	0.650745	Unweighted	FALSE	FALSE	Positive	FALSE	Weighted	FALSE	12.0458	1.0681	1.049	1.0875
5:177386403:C:T_585.3	585.3	Chronic renal failure [CKD]	genitourinary	5:177386403:C:T	0.452564	1.00212	0.996592	1.00769	0.34432	Unweighted	FALSE	FALSE	Positive	FALSE	Unweighted	FALSE	12	1.0684	1.0491	1.088
4:76480299:C:T_585.3	585.3	Chronic renal failure [CKD]	genitourinary	4:76480299:C:T	0.232892	1.0029	0.998137	1.0077	0.632846	Unweighted	FALSE	FALSE	Positive	FALSE	Weighted	FALSE	15.699	1.069	1.0522	1.0861
4:80261400:T:C_585.3	585.3	Chronic renal failure [CKD]	genitourinary	4:80261400:T:C	0.348277	1.00244	0.997347	1.00756	0.458075	Unweighted	FALSE	FALSE	Positive	FALSE	Unweighted	FALSE	13.301	1.0692	1.0508	1.0881
1:243306367:A:C_585.3	585.3	Chronic renal failure [CKD]	genitourinary	1:243306367:A:C	0.304482	0.997572	0.992955	1.00221	0.516439	Unweighted	FALSE	FALSE	Negative	FALSE	Weighted	FALSE	16.3979	1.0698	1.0531	1.0867
15:45391597:G:T_585.3	585.3	Chronic renal failure [CKD]	genitourinary	15:45391597:G:T	0.000152893	1.00951	1.00458	1.01447	3.81561	Unweighted	TRUE	FALSE	Positive	TRUE	Unweighted	FALSE	15.699	1.0746	1.0562	1.0933
18:26813249:C:A_585.3	585.3	Chronic renal failure [CKD]	genitourinary	18:26813249:C:A	0.436198	1.0027	0.995918	1.00953	0.360316	Unweighted	FALSE	FALSE	Positive	FALSE	Weighted	FALSE	9.69897	1.076	1.052	1.1005
11:30727543:T:C_585.3	585.3	Chronic renal failure [CKD]	genitourinary	11:30727543:T:C	0.20812	1.00299	0.998341	1.00765	0.681687	Unweighted	FALSE	FALSE	Positive	FALSE	Weighted	FALSE	20.699	1.0838	1.0661	1.1018
6:160212075:T:A_585.3	585.3	Chronic renal failure [CKD]	genitourinary	6:160212075:T:A	0.816278	1.00094	0.993044	1.0089	0.088162	Unweighted	FALSE	FALSE	Positive	FALSE	Weighted	FALSE	10	1.0877	1.0603	1.1158
7:151714408:G:T_585.3	585.3	Chronic renal failure [CKD]	genitourinary	7:151714408:G:T	0.0127112	1.00714	1.00152	1.01278	1.89581	Unweighted	TRUE	FALSE	Positive	TRUE	Weighted	FALSE	23.1549	1.1124	1.0896	1.1358
4:184787653:T:C_250.2	250.2	Type 2 diabetes	endocrine/metabolic	4:184787653:T:C	0.0484464	1.00738	1.00005	1.01476	1.31474	Unweighted	TRUE	FALSE	Positive	TRUE	Unweighted	FALSE	9.69897	1.09	1.06	1.12
6:32626532:A:C_250.2	250.2	Type 2 diabetes	endocrine/metabolic	6:32626532:A:C	0.0517707	1.00654	0.99995	1.01318	1.28592	Unweighted	FALSE	FALSE	Positive	FALSE	Weighted	FALSE	9	1.09	1.06	1.12
6:136966564:A:G_250.2	250.2	Type 2 diabetes	endocrine/metabolic	6:136966564:A:G	0.900909	1.00032	0.995282	1.00538	0.0453189	Unweighted	FALSE	FALSE	Positive	FALSE	Weighted	FALSE	8.1549	1.06	1.04	1.08
7:157235059:T:C_250.2	250.2	Type 2 diabetes	endocrine/metabolic	7:157235059:T:C	0.0352635	1.00706	1.00049	1.01367	1.45267	Unweighted	TRUE	FALSE	Positive	TRUE	Unweighted	FALSE	7.69897	1.08	1.05	1.1
10:122427198:C:T_250.2	250.2	Type 2 diabetes	endocrine/metabolic	10:122427198:C:T	0.705244	0.999022	0.993967	1.0041	0.15166	Unweighted	FALSE	FALSE	Negative	FALSE	Unweighted	FALSE	12.699	1.07	1.05	1.09
14:79478819:A:G_250.2	250.2	Type 2 diabetes	endocrine/metabolic	14:79478819:A:G	0.280984	1.00365	0.997028	1.01031	0.551318	Unweighted	FALSE	FALSE	Positive	FALSE	Weighted	FALSE	8.69897	1.07	1.05	1.09
17:4111090:G:T_250.2	250.2	Type 2 diabetes	endocrine/metabolic	17:4111090:G:T	0.0459859	1.00573	1.0001	1.01139	1.33738	Unweighted	TRUE	FALSE	Positive	TRUE	Unweighted	FALSE	9.52288	1.07	1.05	1.09
17:9877070:A:G_250.2	250.2	Type 2 diabetes	endocrine/metabolic	17:9877070:A:G	0.965332	0.999862	0.993643	1.00612	0.0153233	Unweighted	FALSE	FALSE	Negative	FALSE	Weighted	FALSE	7.52288	1.06	1.04	1.08
12:89615182:A:G_411.4	411.4	Coronary atherosclerosis	circulatory system	12:89615182:A:G	0.00254467	1.00978	1.00342	1.01619	2.59437	Unweighted	TRUE	FALSE	Positive	TRUE	Weighted	FALSE	10.0969	1.07	1.05	1.09
12:111472415:A:G_411.4	411.4	Coronary atherosclerosis	circulatory system	12:111472415:A:G	0.0596084	1.00529	0.999787	1.01082	1.22469	Unweighted	FALSE	FALSE	Positive	FALSE	Weighted	FALSE	13.0458	1.07	1.05	1.08
12:124822507:G:A_411.4	411.4	Coronary atherosclerosis	circulatory system	12:124822507:G:A	0.158494	1.00494	0.998081	1.01184	0.799987	Unweighted	FALSE	FALSE	Positive	FALSE	Unweighted	FALSE	8.39794	1.07	1.05	1.1
13:110165755:T:A_411.4	411.4	Coronary atherosclerosis	circulatory system	13:110165755:T:A	0.00348103	1.01196	1.00392	1.02006	2.45829	Unweighted	TRUE	FALSE	Positive	TRUE	Unweighted	FALSE	9.39794	1.09	1.06	1.12
14:99679373:C:G_411.4	411.4	Coronary atherosclerosis	circulatory system	14:99679373:C:G	0.181028	1.00341	0.998419	1.00842	0.742254	Unweighted	FALSE	FALSE	Positive	FALSE	Weighted	FALSE	8.69897	1.05	1.04	1.07
15:67149412:C:A_411.4	411.4	Coronary atherosclerosis	circulatory system	15:67149412:C:A	0.321173	1.00329	0.996804	1.00981	0.493261	Unweighted	FALSE	FALSE	Positive	FALSE	Weighted	FALSE	11.301	1.07	1.05	1.1
15:78830712:C:T_411.4	411.4	Coronary atherosclerosis	circulatory system	15:78830712:C:T	0.0212168	1.00583	1.00087	1.01082	1.67332	Unweighted	TRUE	FALSE	Positive	TRUE	Unweighted	FALSE	17.2218	1.07	1.06	1.09
15:90884967:T:C_411.4	411.4	Coronary atherosclerosis	circulatory system	15:90884967:T:C	0.707938	0.999018	0.993895	1.00417	0.150005	Unweighted	FALSE	FALSE	Negative	FALSE	Weighted	FALSE	12.1549	1.06	1.05	1.08
17:61209283:G:C_411.4	411.4	Coronary atherosclerosis	circulatory system	17:61209283:G:C	0.731935	1.00104	0.995102	1.00701	0.135527	Unweighted	FALSE	FALSE	Positive	FALSE	Weighted	FALSE	9	1.07	1.05	1.1
19:11091630:G:T_411.4	411.4	Coronary atherosclerosis	circulatory system	19:11091630:G:T	0.225089	1.00504	0.996913	1.01322	0.647646	Unweighted	FALSE	FALSE	Positive	FALSE	Weighted	FALSE	21.0969	1.14	1.11	1.17
19:44908822:C:T_411.4	411.4	Coronary atherosclerosis	circulatory system	19:44908822:C:T	0.00606892	1.0136	1.00387	1.02342	2.21689	Unweighted	TRUE	FALSE	Positive	TRUE	Weighted	FALSE	18.699	1.15	1.12	1.19
21:34221526:G:A_411.4	411.4	Coronary atherosclerosis	circulatory system	21:34221526:G:A	0.0344183	1.00937	1.00068	1.01813	1.46321	Unweighted	TRUE	FALSE	Positive	TRUE	Weighted	FALSE	22.5229	1.14	1.11	1.17
2:113209498:C:T_585.3	585.3	Chronic renal failure [CKD]	genitourinary	2:113209498:C:T	0.648562	1.00114	0.99625	1.00605	0.188048	Unweighted	FALSE	FALSE	Positive	FALSE	Weighted	FALSE	9.69897	1.05441	1.04	1.07
5:177361569:T:C_585.3	585.3	Chronic renal failure [CKD]	genitourinary	5:177361569:T:C	0.791763	0.999351	0.99455	1.00418	0.101405	Unweighted	FALSE	FALSE	Negative	FALSE	Weighted	FALSE	9.69897	1.05352	1.04	1.07
7:156460245:T:G_585.3	585.3	Chronic renal failure [CKD]	genitourinary	7:156460245:T:G	0.998693	1	0.995014	1.00502	0.00056797	Unweighted	FALSE	FALSE	Positive	FALSE	Weighted	FALSE	7.52288	1.04844	1.03	1.07
17:36527167:A:T_585.3	585.3	Chronic renal failure [CKD]	genitourinary	17:36527167:A:T	0.722351	1.00088	0.996048	1.00573	0.141252	Unweighted	FALSE	FALSE	Positive	FALSE	Unweighted	FALSE	8.39794	1.0475	1.0315	1.0639
21:15204463:G:A_585.3	585.3	Chronic renal failure [CKD]	genitourinary	21:15204463:G:A	0.157001	1.00355	0.998639	1.00848	0.804098	Unweighted	FALSE	FALSE	Positive	FALSE	Unweighted	FALSE	8	1.0485	1.0316	1.0657
5:132458080:G:T_495	495	Asthma	respiratory	5:132458080:G:T	0.00157977	1.00921	1.00349	1.01497	2.8014	Unweighted	TRUE	FALSE	Positive	TRUE	Unweighted	FALSE	24.699	1.07707	1.06	1.09
2:102386805:C:A_495	495	Asthma	respiratory	2:102386805:C:A	0.0625717	1.00614	0.999679	1.01265	1.20362	Unweighted	FALSE	FALSE	Positive	FALSE	Unweighted	FALSE	22	1.07454	1.06	1.09
11:76346902:C:T_495	495	Asthma	respiratory	11:76346902:C:T	0.0496083	1.01584	1.00003	1.03189	1.30445	Unweighted	TRUE	FALSE	Positive	TRUE	Weighted	FALSE	28.0969	1.1927	1.16	1.22
1:152949110:T:C_495	495	Asthma	respiratory	1:152949110:T:C	0.7932	0.996804	0.973228	1.02095	0.100617	Unweighted	FALSE	FALSE	Negative	FALSE	Weighted	FALSE	12.699	1.16861	1.13	1.21
1:152206676:C:T_495	495	Asthma	respiratory	1:152206676:C:T	0.159522	1.01076	0.995798	1.02595	0.797179	Unweighted	FALSE	FALSE	Positive	FALSE	Weighted	FALSE	25	1.16446	1.14	1.19
5:132693722:C:T_495	495	Asthma	respiratory	5:132693722:C:T	0.607882	1.00178	0.995003	1.0086	0.216181	Unweighted	FALSE	FALSE	Positive	FALSE	Weighted	FALSE	10.699	1.06588	1.05	1.08
6:31571990:C:T_495	495	Asthma	respiratory	6:31571990:C:T	0.641652	0.998363	0.9915	1.00527	0.1927	Unweighted	FALSE	FALSE	Negative	FALSE	Weighted	FALSE	9	1.06391	1.04	1.08
5:110810746:C:G_495	495	Asthma	respiratory	5:110810746:C:G	0.112561	1.00755	0.998232	1.01696	0.948611	Unweighted	FALSE	FALSE	Positive	FALSE	Weighted	FALSE	16.3979	1.10446	1.08	1.13
18:63775385:A:G_495	495	Asthma	respiratory	18:63775385:A:G	0.0860079	1.01072	0.998491	1.0231	1.06546	Unweighted	FALSE	FALSE	Positive	FALSE	Weighted	FALSE	8.69897	1.10319	1.07	1.14
5:132656189:C:T_495	495	Asthma	respiratory	5:132656189:C:T	0.0428127	1.00669	1.00022	1.0132	1.36843	Unweighted	TRUE	FALSE	Positive	TRUE	Unweighted	FALSE	31.2218	1.10287	1.09	1.12
21:35130261:A:G_495	495	Asthma	respiratory	21:35130261:A:G	0.623567	0.998132	0.990708	1.00561	0.205117	Unweighted	FALSE	FALSE	Negative	FALSE	Unweighted	FALSE	10.699	1.0572	1.04	1.07
10:6073676:T:G_495	495	Asthma	respiratory	10:6073676:T:G	0.921915	0.99962	0.992048	1.00725	0.0353093	Unweighted	FALSE	FALSE	Negative	FALSE	Weighted	FALSE	7.39794	1.05587	1.04	1.08
3:188327228:A:G_495	495	Asthma	respiratory	3:188327228:A:G	0.852814	1.00066	0.993667	1.00771	0.0691458	Unweighted	FALSE	FALSE	Positive	FALSE	Weighted	FALSE	7.52288	1.05462	1.04	1.07
17:49377153:G:T_495	495	Asthma	respiratory	17:49377153:G:T	0.451941	1.00209	0.99665	1.00756	0.344918	Unweighted	FALSE	FALSE	Positive	FALSE	Weighted	FALSE	14.699	1.05185	1.04	1.06
6:127970054:C:T_495	495	Asthma	respiratory	6:127970054:C:T	0.765821	1.00096	0.994649	1.00732	0.115872	Unweighted	FALSE	FALSE	Positive	FALSE	Unweighted	FALSE	11	1.05023	1.04	1.06
14:68276590:A:G_495	495	Asthma	respiratory	14:68276590:A:G	0.0144346	1.00721	1.00143	1.01302	1.84059	Unweighted	TRUE	FALSE	Positive	TRUE	Unweighted	FALSE	11.5229	1.04967	1.04	1.06
1:151813805:G:A_495	495	Asthma	respiratory	1:151813805:G:A	0.0228474	1.00641	1.00089	1.01196	1.64116	Unweighted	TRUE	FALSE	Positive	TRUE	Weighted	FALSE	12	1.04827	1.04	1.06
15:67078906:C:T_495	495	Asthma	respiratory	15:67078906:C:T	0.257035	1.00386	0.997197	1.01056	0.590008	Unweighted	FALSE	FALSE	Positive	FALSE	Weighted	FALSE	12.301	1.07504	1.06	1.09
6:33063835:C:T_495	495	Asthma	respiratory	6:33063835:C:T	0.331655	1.00344	0.996506	1.01042	0.479313	Unweighted	FALSE	FALSE	Positive	FALSE	Unweighted	FALSE	10.1549	1.07141	1.05	1.09
6:28997735:G:A_495	495	Asthma	respiratory	6:28997735:G:A	0.970991	0.999753	0.986505	1.01318	0.0127846	Unweighted	FALSE	FALSE	Negative	FALSE	Weighted	FALSE	9.69897	1.15796	1.11	1.2
6:32700133:G:A_495	495	Asthma	respiratory	6:32700133:G:A	0.272408	1.00639	0.995006	1.01791	0.56478	Unweighted	FALSE	FALSE	Positive	FALSE	Weighted	FALSE	14.3979	1.15222	1.12	1.19
1:152799487:T:A_495	495	Asthma	respiratory	1:152799487:T:A	0.0509143	1.01711	0.999933	1.03458	1.29316	Unweighted	FALSE	FALSE	Positive	FALSE	Weighted	FALSE	15.2218	1.14378	1.11	1.18
10:9166241:G:C_495	495	Asthma	respiratory	10:9166241:G:C	0.154353	1.01043	0.996107	1.02495	0.811486	Unweighted	FALSE	FALSE	Positive	FALSE	Unweighted	FALSE	19.2218	1.13269	1.11	1.16
2:102298194:A:G_495	495	Asthma	respiratory	2:102298194:A:G	0.332526	1.00456	0.995361	1.01384	0.478174	Unweighted	FALSE	FALSE	Positive	FALSE	Weighted	FALSE	8.09691	1.06065	1.04	1.08
5:111135296:G:A_495	495	Asthma	respiratory	5:111135296:G:A	0.00700223	1.00721	1.00197	1.01249	2.15476	Unweighted	TRUE	FALSE	Positive	TRUE	Weighted	FALSE	19.3979	1.06035	1.05	1.07
4:122084379:G:A_495	495	Asthma	respiratory	4:122084379:G:A	0.173027	1.00429	0.998123	1.0105	0.761887	Unweighted	FALSE	FALSE	Positive	FALSE	Unweighted	FALSE	14.3979	1.05752	1.04	1.07
9:5850375:A:G_495	495	Asthma	respiratory	9:5850375:A:G	0.7522	1.0009	0.995314	1.00652	0.123667	Unweighted	FALSE	FALSE	Positive	FALSE	Weighted	FALSE	15	1.05725	1.04	1.07
5:110923378:G:A_495	495	Asthma	respiratory	5:110923378:G:A	0.406661	1.0036	0.995116	1.01216	0.390767	Unweighted	FALSE	FALSE	Positive	FALSE	Unweighted	FALSE	11.5229	1.09068	1.07	1.12
7:20372274:T:C_495	495	Asthma	respiratory	7:20372274:T:C	0.000236732	1.0097	1.00452	1.01491	3.62574	Unweighted	TRUE	FALSE	Positive	TRUE	Weighted	FALSE	9.69897	1.04017	1.03	1.05
5:35846713:G:T_495	495	Asthma	respiratory	5:35846713:G:T	0.418508	1.00231	0.996722	1.00793	0.378296	Unweighted	FALSE	FALSE	Positive	FALSE	Weighted	FALSE	10	1.04251	1.03	1.06
17:40711984:G:A_495	495	Asthma	respiratory	17:40711984:G:A	0.299573	1.00289	0.997436	1.00838	0.523498	Unweighted	FALSE	FALSE	Positive	FALSE	Weighted	FALSE	9.52288	1.04306	1.03	1.06
5:132530099:T:C_495	495	Asthma	respiratory	5:132530099:T:C	0.651707	1.00136	0.995452	1.00731	0.185948	Unweighted	FALSE	FALSE	Positive	FALSE	Weighted	FALSE	8.69897	1.0437	1.03	1.06
17:39984674:A:C_495	495	Asthma	respiratory	17:39984674:A:C	0.551267	1.00153	0.996504	1.00658	0.258638	Unweighted	FALSE	FALSE	Positive	FALSE	Weighted	FALSE	12.2218	1.04507	1.03	1.06
10:8524027:T:C_495	495	Asthma	respiratory	10:8524027:T:C	0.70179	1.00098	0.995955	1.00604	0.153793	Unweighted	FALSE	FALSE	Positive	FALSE	Weighted	FALSE	12.2218	1.04635	1.03	1.06
7:20547220:A:G_495	495	Asthma	respiratory	7:20547220:A:G	0.933273	0.999777	0.994578	1.005	0.0299914	Unweighted	FALSE	FALSE	Negative	FALSE	Weighted	FALSE	13	1.04986	1.04	1.06
17:39279125:T:C_495	495	Asthma	respiratory	17:39279125:T:C	0.0118682	1.00817	1.0018	1.01458	1.92562	Unweighted	TRUE	FALSE	Positive	TRUE	Unweighted	FALSE	9.52288	1.05445	1.04	1.07
9:6545605:C:G_495	495	Asthma	respiratory	9:6545605:C:G	0.525572	1.00238	0.99505	1.00976	0.279368	Unweighted	FALSE	FALSE	Positive	FALSE	Weighted	FALSE	7.69897	1.05686	1.04	1.08
3:188682451:G:C_495	495	Asthma	respiratory	3:188682451:G:C	0.405772	1.00328	0.995565	1.01105	0.391718	Unweighted	FALSE	FALSE	Positive	FALSE	Unweighted	FALSE	11.301	1.05912	1.04	1.08
2:8303673:G:A_495	495	Asthma	respiratory	2:8303673:G:A	0.00731844	1.00786	1.00211	1.01364	2.13558	Unweighted	TRUE	FALSE	Positive	TRUE	Unweighted	FALSE	16.5229	1.05915	1.05	1.07
6:90276840:A:G_495	495	Asthma	respiratory	6:90276840:A:G	0.0767371	1.00505	0.99946	1.01067	1.11499	Unweighted	FALSE	FALSE	Positive	FALSE	Weighted	FALSE	23.0458	1.066	1.05	1.08
15:67183150:C:G_495	495	Asthma	respiratory	15:67183150:C:G	0.032904	1.00602	1.00049	1.01159	1.48275	Unweighted	TRUE	FALSE	Positive	TRUE	Unweighted	FALSE	19	1.06739	1.05	1.08
8:80374940:T:C_495	495	Asthma	respiratory	8:80374940:T:C	0.234098	1.0031	0.997996	1.00824	0.630603	Unweighted	FALSE	FALSE	Positive	FALSE	Weighted	FALSE	23.699	1.06854	1.06	1.08
3:196622133:C:T_495	495	Asthma	respiratory	3:196622133:C:T	0.00997665	1.01549	1.00369	1.02743	2.00102	Unweighted	TRUE	FALSE	Positive	TRUE	Unweighted	FALSE	7.52288	1.06941	1.05	1.09
13:99333984:C:T_495	495	Asthma	respiratory	13:99333984:C:T	0.00413419	1.01034	1.00326	1.01747	2.38361	Unweighted	TRUE	FALSE	Positive	TRUE	Weighted	FALSE	12.3979	1.07147	1.05	1.09
7:20416355:A:T_495	495	Asthma	respiratory	7:20416355:A:T	0.485401	1.00355	0.993616	1.01358	0.313899	Unweighted	FALSE	FALSE	Positive	FALSE	Unweighted	FALSE	8.52288	1.07427	1.05	1.1
3:33047293:C:T_495	495	Asthma	respiratory	3:33047293:C:T	0.0257731	1.01111	1.00134	1.02097	1.58883	Unweighted	TRUE	FALSE	Positive	TRUE	Weighted	FALSE	8.30103	1.07448	1.05	1.1
9:6504189:A:C_495	495	Asthma	respiratory	9:6504189:A:C	0.0719837	1.00725	0.999355	1.01521	1.14277	Unweighted	FALSE	FALSE	Positive	FALSE	Weighted	FALSE	17.3979	1.07904	1.06	1.1
15:60777002:T:C_495	495	Asthma	respiratory	15:60777002:T:C	0.000228702	1.0132	1.00616	1.0203	3.64073	Unweighted	TRUE	FALSE	Positive	TRUE	Weighted	FALSE	18.699	1.08628	1.07	1.1
5:111254701:C:T_495	495	Asthma	respiratory	5:111254701:C:T	0.863283	1.00102	0.989517	1.01265	0.0638466	Unweighted	FALSE	FALSE	Positive	FALSE	Weighted	FALSE	9.39794	1.09024	1.06	1.12
16:27370327:C:A_495	495	Asthma	respiratory	16:27370327:C:A	0.295087	1.00508	0.995596	1.01465	0.53005	Unweighted	FALSE	FALSE	Positive	FALSE	Weighted	FALSE	13	1.09166	1.07	1.11
10:9016708:G:A_495	495	Asthma	respiratory	10:9016708:G:A	0.0675283	1.00494	0.999645	1.01026	1.17051	Unweighted	FALSE	FALSE	Positive	FALSE	Weighted	FALSE	48	1.09618	1.08	1.11
12:57055423:C:T_495	495	Asthma	respiratory	12:57055423:C:T	0.00228189	1.01401	1.00499	1.02312	2.64171	Unweighted	TRUE	FALSE	Positive	TRUE	Unweighted	FALSE	17.0969	1.09854	1.08	1.12
9:6051924:T:G_495	495	Asthma	respiratory	9:6051924:T:G	0.0113322	1.00862	1.00194	1.01534	1.94569	Unweighted	TRUE	FALSE	Positive	TRUE	Unweighted	FALSE	35.301	1.1041	1.09	1.12
4:122194117:C:T_495	495	Asthma	respiratory	4:122194117:C:T	0.19179	1.01043	0.994812	1.02629	0.717174	Unweighted	FALSE	FALSE	Positive	FALSE	Unweighted	FALSE	7.69897	1.11264	1.08	1.15
10:9069863:C:T_495	495	Asthma	respiratory	10:9069863:C:T	0.242811	1.00563	0.996197	1.01516	0.614731	Unweighted	FALSE	FALSE	Positive	FALSE	Unweighted	FALSE	22.699	1.12428	1.1	1.15
5:111082543:T:C_495	495	Asthma	respiratory	5:111082543:T:C	0.449121	0.991444	0.969626	1.01375	0.347637	Unweighted	FALSE	FALSE	Negative	FALSE	Weighted	FALSE	7.69897	1.1261	1.08	1.17
6:32619380:A:G_495	495	Asthma	respiratory	6:32619380:A:G	0.0389416	1.00737	1.00037	1.01442	1.40959	Unweighted	TRUE	FALSE	Positive	TRUE	Weighted	FALSE	30.301	1.13798	1.12	1.16
10:9028714:T:G_495	495	Asthma	respiratory	10:9028714:T:G	0.0417395	1.01531	1.00057	1.03027	1.37945	Unweighted	TRUE	FALSE	Positive	TRUE	Unweighted	FALSE	14	1.1387	1.1	1.17
6:31570500:G:A_495	495	Asthma	respiratory	6:31570500:G:A	0.0135081	1.0312	1.00637	1.05665	1.86941	Unweighted	TRUE	FALSE	Positive	TRUE	Weighted	FALSE	9	1.18985	1.14	1.24
5:142088291:C:A_495	495	Asthma	respiratory	5:142088291:C:A	0.342637	1.00246	0.99739	1.00755	0.465166	Unweighted	FALSE	FALSE	Positive	FALSE	Unweighted	FALSE	13.699	1.04806	1.04	1.06
10:8072959:A:G_495	495	Asthma	respiratory	10:8072959:A:G	0.0335219	1.00691	1.00054	1.01332	1.47467	Unweighted	TRUE	FALSE	Positive	TRUE	Unweighted	FALSE	8	1.04752	1.03	1.06
1:203122146:G:A_495	495	Asthma	respiratory	1:203122146:G:A	0.42571	1.00213	0.996903	1.00738	0.370887	Unweighted	FALSE	FALSE	Positive	FALSE	Unweighted	FALSE	11	1.04658	1.03	1.06
10:8473385:C:T_495	495	Asthma	respiratory	10:8473385:C:T	0.0509515	1.00513	0.999979	1.0103	1.29284	Unweighted	FALSE	FALSE	Positive	FALSE	Weighted	FALSE	10	1.04309	1.03	1.06
7:22752699:A:C_495	495	Asthma	respiratory	7:22752699:A:C	0.459394	0.997754	0.991829	1.00371	0.337815	Unweighted	FALSE	FALSE	Negative	FALSE	Unweighted	FALSE	9	1.04287	1.03	1.06
11:65791795:A:G_495	495	Asthma	respiratory	11:65791795:A:G	0.545794	1.00155	0.996521	1.00661	0.262971	Unweighted	FALSE	FALSE	Positive	FALSE	Weighted	FALSE	10.3979	1.04133	1.03	1.05
5:111228575:G:A_495	495	Asthma	respiratory	5:111228575:G:A	0.828222	1.00067	0.994629	1.00675	0.0818531	Unweighted	FALSE	FALSE	Positive	FALSE	Weighted	FALSE	7.52288	1.04055	1.03	1.05
10:8968661:A:G_495	495	Asthma	respiratory	10:8968661:A:G	0.227231	1.00309	0.998078	1.00813	0.643533	Unweighted	FALSE	FALSE	Positive	FALSE	Unweighted	FALSE	9.69897	1.04052	1.03	1.05
1:167458010:C:T_495	495	Asthma	respiratory	1:167458010:C:T	0.0229946	1.00612	1.00084	1.01143	1.63837	Unweighted	TRUE	FALSE	Positive	TRUE	Unweighted	FALSE	9.04576	1.0394	1.03	1.05
1:8441726:A:G_495	495	Asthma	respiratory	1:8441726:A:G	0.0566843	1.00504	0.999857	1.01024	1.24654	Unweighted	FALSE	FALSE	Positive	FALSE	Weighted	FALSE	9	1.03919	1.03	1.05
10:92669710:C:T_495	495	Asthma	respiratory	10:92669710:C:T	0.000267614	1.00977	1.0045	1.01506	3.57249	Unweighted	TRUE	FALSE	Positive	TRUE	Unweighted	FALSE	9.1549	1.03882	1.03	1.05
20:63748397:T:G_495	495	Asthma	respiratory	20:63748397:T:G	0.569545	1.00152	0.996284	1.00679	0.244472	Unweighted	FALSE	FALSE	Positive	FALSE	Weighted	FALSE	8.52288	1.03859	1.03	1.05
11:76655646:T:G_495	495	Asthma	respiratory	11:76655646:T:G	0.586419	1.00146	0.996203	1.00675	0.231792	Unweighted	FALSE	FALSE	Positive	FALSE	Weighted	FALSE	8.04576	1.03838	1.03	1.05
11:10639293:G:T_495	495	Asthma	respiratory	11:10639293:G:T	0.196892	1.00395	0.997957	1.00998	0.705773	Unweighted	FALSE	FALSE	Positive	FALSE	Weighted	FALSE	7.69897	1.03823	1.02	1.05
2:102072571:C:T_495	495	Asthma	respiratory	2:102072571:C:T	0.278387	1.00285	0.997699	1.00804	0.555351	Unweighted	FALSE	FALSE	Positive	FALSE	Weighted	FALSE	7.69897	1.03563	1.02	1.05
1:24927826:C:T_495	495	Asthma	respiratory	1:24927826:C:T	0.913643	0.999724	0.994743	1.00473	0.0392235	Unweighted	FALSE	FALSE	Negative	FALSE	Weighted	FALSE	7.39794	1.03501	1.02	1.05
9:23588585:C:T_495	495	Asthma	respiratory	9:23588585:C:T	0.186125	1.00351	0.998312	1.00873	0.730196	Unweighted	FALSE	FALSE	Positive	FALSE	Weighted	FALSE	7.52288	1.03456	1.02	1.05
1:152473145:T:C_495	495	Asthma	respiratory	1:152473145:T:C	0.864201	1.00044	0.995443	1.00546	0.0633852	Unweighted	FALSE	FALSE	Positive	FALSE	Weighted	FALSE	7.69897	1.03538	1.02	1.05
12:120926032:C:T_495	495	Asthma	respiratory	12:120926032:C:T	0.0202231	1.00614	1.00096	1.01135	1.69415	Unweighted	TRUE	FALSE	Positive	TRUE	Unweighted	FALSE	7.52288	1.03673	1.02	1.05
11:61824890:A:G_495	495	Asthma	respiratory	11:61824890:A:G	0.109543	1.00441	0.999011	1.00984	0.960416	Unweighted	FALSE	FALSE	Positive	FALSE	Weighted	FALSE	8.30103	1.03783	1.03	1.05
11:111620598:A:G_495	495	Asthma	respiratory	11:111620598:A:G	0.516003	1.00192	0.996138	1.00773	0.287348	Unweighted	FALSE	FALSE	Positive	FALSE	Weighted	FALSE	7.69897	1.03819	1.02	1.05
11:36322652:C:T_495	495	Asthma	respiratory	11:36322652:C:T	0.611444	1.0014	0.996015	1.00681	0.213643	Unweighted	FALSE	FALSE	Positive	FALSE	Weighted	FALSE	8.09691	1.03865	1.03	1.05
17:48982960:C:A_250.2	250.2	Type 2 diabetes	endocrine/metabolic	17:48982960:C:A	1.45044e-05	1.01268	1.00693	1.01846	4.8385	Unweighted	TRUE	TRUE	Positive	TRUE	Weighted	TRUE	14.5229	1.06	1.04	1.07
17:64125944:C:T_250.2	250.2	Type 2 diabetes	endocrine/metabolic	17:64125944:C:T	0.300226	1.00385	0.996578	1.01118	0.522551	Unweighted	FALSE	FALSE	Positive	FALSE	Weighted	FALSE	7.52288	1.05	1.03	1.07
17:67896391:G:C_250.2	250.2	Type 2 diabetes	endocrine/metabolic	17:67896391:G:C	0.958322	0.999841	0.99391	1.00581	0.0184887	Unweighted	FALSE	FALSE	Negative	FALSE	Weighted	FALSE	10.5229	1.06	1.04	1.07
18:7070643:T:C_250.2	250.2	Type 2 diabetes	endocrine/metabolic	18:7070643:T:C	0.152285	1.00385	0.998581	1.00915	0.817342	Unweighted	FALSE	FALSE	Positive	FALSE	Unweighted	FALSE	7.69897	1.04	1.02	1.05
18:38698745:T:C_250.2	250.2	Type 2 diabetes	endocrine/metabolic	18:38698745:T:C	0.695923	1.00156	0.993742	1.00945	0.157439	Unweighted	FALSE	FALSE	Positive	FALSE	Weighted	FALSE	8	1.06	1.04	1.08
18:55383415:A:C_250.2	250.2	Type 2 diabetes	endocrine/metabolic	18:55383415:A:C	0.0407399	1.01171	1.00049	1.02306	1.38998	Unweighted	TRUE	FALSE	Positive	TRUE	Unweighted	FALSE	14	1.09	1.07	1.12
18:57008153:G:C_250.2	250.2	Type 2 diabetes	endocrine/metabolic	18:57008153:G:C	0.982568	1.00007	0.993822	1.00636	0.0076374	Unweighted	FALSE	FALSE	Positive	FALSE	Weighted	FALSE	7.52288	1.04	1.03	1.06
18:59208996:G:A_250.2	250.2	Type 2 diabetes	endocrine/metabolic	18:59208996:G:A	0.44676	1.00251	0.996058	1.009	0.349926	Unweighted	FALSE	FALSE	Positive	FALSE	Unweighted	FALSE	8.09691	1.05	1.03	1.07
18:60181136:A:T_250.2	250.2	Type 2 diabetes	endocrine/metabolic	18:60181136:A:T	0.148697	1.0045	0.998399	1.01063	0.827699	Unweighted	FALSE	FALSE	Positive	FALSE	Unweighted	FALSE	12.0969	1.05	1.04	1.07
18:60389333:C:A_250.2	250.2	Type 2 diabetes	endocrine/metabolic	18:60389333:C:A	0.237262	1.01079	0.992962	1.02893	0.624772	Unweighted	FALSE	FALSE	Positive	FALSE	Unweighted	FALSE	9	1.15	1.1	1.2
18:63178651:T:C_250.2	250.2	Type 2 diabetes	endocrine/metabolic	18:63178651:T:C	0.370087	1.00238	0.997188	1.00759	0.431696	Unweighted	FALSE	FALSE	Positive	FALSE	Weighted	FALSE	12.301	1.05	1.04	1.06
19:4948850:G:A_250.2	250.2	Type 2 diabetes	endocrine/metabolic	19:4948850:G:A	0.177844	1.00462	0.997905	1.01139	0.749961	Unweighted	FALSE	FALSE	Positive	FALSE	Weighted	FALSE	8.52288	1.05	1.03	1.07
19:7240837:T:C_250.2	250.2	Type 2 diabetes	endocrine/metabolic	19:7240837:T:C	0.666885	0.998479	0.991582	1.00542	0.175949	Unweighted	FALSE	FALSE	Negative	FALSE	Weighted	FALSE	7.52288	1.05	1.03	1.06
19:7905750:A:G_250.2	250.2	Type 2 diabetes	endocrine/metabolic	19:7905750:A:G	0.990265	0.999968	0.994868	1.00509	0.00424874	Unweighted	FALSE	FALSE	Negative	FALSE	Weighted	FALSE	12.0969	1.05	1.03	1.06
19:12927601:G:A_250.2	250.2	Type 2 diabetes	endocrine/metabolic	19:12927601:G:A	0.732728	0.999092	0.993896	1.00432	0.135057	Unweighted	FALSE	FALSE	Negative	FALSE	Weighted	FALSE	12.2218	1.05	1.03	1.06
19:19277691:A:T_250.2	250.2	Type 2 diabetes	endocrine/metabolic	19:19277691:A:T	0.241786	1.00572	0.996159	1.01538	0.616568	Unweighted	FALSE	FALSE	Positive	FALSE	Unweighted	FALSE	14.5229	1.1	1.07	1.12
15:89880061:T:C_250.2	250.2	Type 2 diabetes	endocrine/metabolic	15:89880061:T:C	0.0714669	1.0055	0.999522	1.0115	1.1459	Unweighted	FALSE	FALSE	Positive	FALSE	Weighted	FALSE	19.3979	1.07	1.05	1.08
15:90968030:A:G_250.2	250.2	Type 2 diabetes	endocrine/metabolic	15:90968030:A:G	0.0287161	1.00626	1.00065	1.0119	1.54187	Unweighted	TRUE	FALSE	Positive	TRUE	Unweighted	FALSE	14.699	1.05	1.04	1.07
16:245796:T:C_250.2	250.2	Type 2 diabetes	endocrine/metabolic	16:245796:T:C	0.0587263	1.00567	0.999792	1.01159	1.23117	Unweighted	FALSE	FALSE	Positive	FALSE	Unweighted	FALSE	12.0458	1.06	1.05	1.08
16:3533173:C:T_250.2	250.2	Type 2 diabetes	endocrine/metabolic	16:3533173:C:T	0.75869	0.999067	0.993136	1.00503	0.119935	Unweighted	FALSE	FALSE	Negative	FALSE	Weighted	FALSE	8	1.04	1.03	1.06
16:28903896:G:A_250.2	250.2	Type 2 diabetes	endocrine/metabolic	16:28903896:G:A	0.535541	1.0018	0.996108	1.00753	0.271207	Unweighted	FALSE	FALSE	Positive	FALSE	Weighted	FALSE	7.69897	1.04	1.02	1.05
16:30034468:C:G_250.2	250.2	Type 2 diabetes	endocrine/metabolic	16:30034468:C:G	0.108191	1.00433	0.99905	1.00963	0.96581	Unweighted	FALSE	FALSE	Positive	FALSE	Weighted	FALSE	8.69897	1.04	1.03	1.05
16:53468034:G:A_250.2	250.2	Type 2 diabetes	endocrine/metabolic	16:53468034:G:A	0.81716	1.00062	0.995411	1.00585	0.0876926	Unweighted	FALSE	FALSE	Positive	FALSE	Weighted	FALSE	9.52288	1.04	1.03	1.05
16:53724808:G:A_250.2	250.2	Type 2 diabetes	endocrine/metabolic	16:53724808:G:A	0.0240741	1.01354	1.00177	1.02545	1.61845	Unweighted	TRUE	FALSE	Positive	TRUE	Weighted	FALSE	8.1549	1.09	1.06	1.12
16:53767042:T:C_250.2	250.2	Type 2 diabetes	endocrine/metabolic	16:53767042:T:C	5.33246e-06	1.01268	1.0072	1.01819	5.27307	Unweighted	TRUE	TRUE	Positive	TRUE	Weighted	TRUE	83.5229	1.13	1.12	1.15
16:69617963:C:T_250.2	250.2	Type 2 diabetes	endocrine/metabolic	16:69617963:C:T	0.0583232	1.00513	0.99982	1.01047	1.23416	Unweighted	FALSE	FALSE	Positive	FALSE	Unweighted	FALSE	10.3979	1.04	1.03	1.06
16:75200974:C:A_250.2	250.2	Type 2 diabetes	endocrine/metabolic	16:75200974:C:A	0.0554246	1.00978	0.999774	1.01989	1.2563	Unweighted	FALSE	FALSE	Positive	FALSE	Unweighted	FALSE	31.3979	1.17	1.14	1.2
16:81501185:T:C_250.2	250.2	Type 2 diabetes	endocrine/metabolic	16:81501185:T:C	0.046504	1.00573	1.00009	1.0114	1.33251	Unweighted	TRUE	FALSE	Positive	TRUE	Unweighted	FALSE	14	1.05	1.04	1.07
16:89497647:T:A_250.2	250.2	Type 2 diabetes	endocrine/metabolic	16:89497647:T:A	0.432427	0.997197	0.990232	1.00421	0.364087	Unweighted	FALSE	FALSE	Negative	FALSE	Weighted	FALSE	8.52288	1.05	1.04	1.07
17:4142146:G:C_250.2	250.2	Type 2 diabetes	endocrine/metabolic	17:4142146:G:C	0.065047	1.00532	0.99967	1.011	1.18677	Unweighted	FALSE	FALSE	Positive	FALSE	Weighted	FALSE	12.3979	1.05	1.04	1.07
17:9881870:G:C_250.2	250.2	Type 2 diabetes	endocrine/metabolic	17:9881870:G:C	0.834394	1.00065	0.994559	1.00678	0.0786289	Unweighted	FALSE	FALSE	Positive	FALSE	Weighted	FALSE	8	1.04	1.03	1.05
17:17758488:A:G_250.2	250.2	Type 2 diabetes	endocrine/metabolic	17:17758488:A:G	0.14588	1.00401	0.998609	1.00944	0.836003	Unweighted	FALSE	FALSE	Positive	FALSE	Unweighted	FALSE	11.5229	1.05	1.03	1.06
17:31086001:T:C_250.2	250.2	Type 2 diabetes	endocrine/metabolic	17:31086001:T:C	0.50661	0.996319	0.985533	1.00722	0.295326	Unweighted	FALSE	FALSE	Negative	FALSE	Weighted	FALSE	7.39794	1.08	1.05	1.1
17:37686448:G:C_250.2	250.2	Type 2 diabetes	endocrine/metabolic	17:37686448:G:C	0.132768	1.00465	0.998593	1.01073	0.876906	Unweighted	FALSE	FALSE	Positive	FALSE	Weighted	FALSE	9	1.05	1.03	1.07
17:42579393:G:C_250.2	250.2	Type 2 diabetes	endocrine/metabolic	17:42579393:G:C	0.648589	1.0014	0.995378	1.00747	0.188031	Unweighted	FALSE	FALSE	Positive	FALSE	Weighted	FALSE	11.699	1.05	1.04	1.07
6:32652506:C:T_495	495	Asthma	respiratory	6:32652506:C:T	7.92899e-07	1.01308	1.00787	1.01832	6.10078	Unweighted	TRUE	TRUE	Positive	TRUE	Weighted	TRUE	18	1.11111	1.08	1.14
2:102341256:C:T_495	495	Asthma	respiratory	2:102341256:C:T	0.000155879	1.01008	1.00484	1.01535	3.80721	Unweighted	TRUE	FALSE	Positive	TRUE	Weighted	FALSE	14.0969	1.1	1.06	1.13
2:147104065:C:T_250.2	250.2	Type 2 diabetes	endocrine/metabolic	2:147104065:C:T	0.186542	1.00447	0.997844	1.01114	0.729223	Unweighted	FALSE	FALSE	Positive	FALSE	Weighted	FALSE	8	1.05	1.03	1.07
2:157483038:A:G_250.2	250.2	Type 2 diabetes	endocrine/metabolic	2:157483038:A:G	0.640302	1.00237	0.992461	1.01238	0.193615	Unweighted	FALSE	FALSE	Positive	FALSE	Weighted	FALSE	9.1549	1.09	1.06	1.11
2:160279033:C:T_250.2	250.2	Type 2 diabetes	endocrine/metabolic	2:160279033:C:T	0.845958	0.999448	0.993895	1.00503	0.072651	Unweighted	FALSE	FALSE	Negative	FALSE	Weighted	FALSE	11	1.05	1.03	1.06
2:164656581:T:C_250.2	250.2	Type 2 diabetes	endocrine/metabolic	2:164656581:T:C	0.127541	1.00426	0.998783	1.00977	0.894351	Unweighted	FALSE	FALSE	Positive	FALSE	Weighted	FALSE	24.2218	1.07	1.06	1.08
2:164716684:C:T_250.2	250.2	Type 2 diabetes	endocrine/metabolic	2:164716684:C:T	0.559081	1.00407	0.990483	1.01784	0.252525	Unweighted	FALSE	FALSE	Positive	FALSE	Weighted	FALSE	7.69897	1.09	1.06	1.13
2:226236695:A:G_250.2	250.2	Type 2 diabetes	endocrine/metabolic	2:226236695:A:G	1.03243e-05	1.01282	1.00711	1.01858	4.98614	Unweighted	TRUE	TRUE	Positive	TRUE	Unweighted	TRUE	45.699	1.1	1.08	1.11
3:12295008:G:A_250.2	250.2	Type 2 diabetes	endocrine/metabolic	3:12295008:G:A	0.0755516	1.00787	0.999194	1.01661	1.12176	Unweighted	FALSE	FALSE	Positive	FALSE	Weighted	FALSE	35.699	1.14	1.11	1.16
3:12447843:T:G_250.2	250.2	Type 2 diabetes	endocrine/metabolic	3:12447843:T:G	0.840074	0.99945	0.994127	1.0048	0.0756827	Unweighted	FALSE	FALSE	Negative	FALSE	Weighted	FALSE	15.301	1.06	1.04	1.07
3:23414091:T:C_250.2	250.2	Type 2 diabetes	endocrine/metabolic	3:23414091:T:C	0.00325376	1.00979	1.00326	1.01637	2.48761	Unweighted	TRUE	FALSE	Positive	TRUE	Unweighted	FALSE	17	1.07	1.05	1.09
3:23468553:A:G_250.2	250.2	Type 2 diabetes	endocrine/metabolic	3:23468553:A:G	0.861488	1.00114	0.988423	1.01402	0.0647509	Unweighted	FALSE	FALSE	Positive	FALSE	Weighted	FALSE	8.09691	1.11	1.07	1.15
3:46884049:T:C_250.2	250.2	Type 2 diabetes	endocrine/metabolic	3:46884049:T:C	0.893355	0.999642	0.994426	1.00489	0.048976	Unweighted	FALSE	FALSE	Negative	FALSE	Weighted	FALSE	7.69897	1.27	1.17	1.38
3:49943163:C:T_250.2	250.2	Type 2 diabetes	endocrine/metabolic	3:49943163:C:T	0.748702	1.00088	0.995506	1.00628	0.125691	Unweighted	FALSE	FALSE	Positive	FALSE	Weighted	FALSE	9.39794	1.04	1.03	1.06
3:53093661:G:T_250.2	250.2	Type 2 diabetes	endocrine/metabolic	3:53093661:G:T	0.974999	0.999917	0.994744	1.00512	0.0109959	Unweighted	FALSE	FALSE	Negative	FALSE	Weighted	FALSE	7.69897	1.04	1.02	1.05
3:54794800:G:T_250.2	250.2	Type 2 diabetes	endocrine/metabolic	3:54794800:G:T	0.322882	1.00602	0.994117	1.01807	0.490957	Unweighted	FALSE	FALSE	Positive	FALSE	Weighted	FALSE	8.22185	1.09	1.06	1.13
3:63976663:G:A_250.2	250.2	Type 2 diabetes	endocrine/metabolic	3:63976663:G:A	0.0670128	1.0061	0.999574	1.01268	1.17384	Unweighted	FALSE	FALSE	Positive	FALSE	Unweighted	FALSE	12.699	1.07	1.05	1.09
3:64715470:A:G_250.2	250.2	Type 2 diabetes	endocrine/metabolic	3:64715470:A:G	0.00293852	1.0083	1.00282	1.01381	2.53187	Unweighted	TRUE	FALSE	Positive	TRUE	Weighted	FALSE	14.301	1.06	1.04	1.07
3:77622570:C:A_250.2	250.2	Type 2 diabetes	endocrine/metabolic	3:77622570:C:A	0.706451	1.00099	0.995845	1.00616	0.150918	Unweighted	FALSE	FALSE	Positive	FALSE	Unweighted	FALSE	8	1.04	1.02	1.05
3:123346931:A:G_250.2	250.2	Type 2 diabetes	endocrine/metabolic	3:123346931:A:G	4.85248e-06	1.01511	1.00861	1.02166	5.31404	Unweighted	TRUE	TRUE	Positive	TRUE	Unweighted	TRUE	31.301	1.09	1.08	1.11
3:125207793:T:C_250.2	250.2	Type 2 diabetes	endocrine/metabolic	3:125207793:T:C	0.181482	1.0036	0.998325	1.0089	0.741166	Unweighted	FALSE	FALSE	Positive	FALSE	Weighted	FALSE	9	1.04	1.03	1.05
8:41651058:C:A_250.2	250.2	Type 2 diabetes	endocrine/metabolic	8:41651058:C:A	0.426534	1.00274	0.996003	1.00952	0.370047	Unweighted	FALSE	FALSE	Positive	FALSE	Weighted	FALSE	11.3979	1.07	1.05	1.09
8:94949398:T:C_250.2	250.2	Type 2 diabetes	endocrine/metabolic	8:94949398:T:C	0.215288	1.00322	0.998131	1.00834	0.66698	Unweighted	FALSE	FALSE	Positive	FALSE	Weighted	FALSE	10.5229	1.04	1.03	1.06
8:109110954:C:G_250.2	250.2	Type 2 diabetes	endocrine/metabolic	8:109110954:C:G	0.100235	1.00432	0.99917	1.0095	0.99898	Unweighted	FALSE	FALSE	Positive	FALSE	Weighted	FALSE	7.52288	1.04	1.02	1.05
8:117172786:G:A_250.2	250.2	Type 2 diabetes	endocrine/metabolic	8:117172786:G:A	0.000228308	1.01059	1.00495	1.01627	3.64148	Unweighted	TRUE	FALSE	Positive	TRUE	Unweighted	FALSE	55	1.11	1.1	1.13
8:128555832:C:T_250.2	250.2	Type 2 diabetes	endocrine/metabolic	8:128555832:C:T	0.439357	1.00234	0.996415	1.00831	0.357183	Unweighted	FALSE	FALSE	Positive	FALSE	Unweighted	FALSE	8.69897	1.04	1.03	1.06
8:144283538:C:T_250.2	250.2	Type 2 diabetes	endocrine/metabolic	8:144283538:C:T	0.27735	1.00295	0.997638	1.00828	0.556971	Unweighted	FALSE	FALSE	Positive	FALSE	Weighted	FALSE	13.0458	1.05	1.04	1.07
8:144654498:T:C_250.2	250.2	Type 2 diabetes	endocrine/metabolic	8:144654498:T:C	0.319988	0.997408	0.992319	1.00252	0.494867	Unweighted	FALSE	FALSE	Negative	FALSE	Weighted	FALSE	8.30103	1.04	1.03	1.05
9:4291928:A:C_250.2	250.2	Type 2 diabetes	endocrine/metabolic	9:4291928:A:C	0.119244	1.00423	0.998912	1.00957	0.923562	Unweighted	FALSE	FALSE	Positive	FALSE	Weighted	FALSE	13.699	1.05	1.04	1.07
9:19067835:A:G_250.2	250.2	Type 2 diabetes	endocrine/metabolic	9:19067835:A:G	0.000199878	1.00993	1.00469	1.01521	3.69923	Unweighted	TRUE	FALSE	Positive	TRUE	Unweighted	FALSE	9.52288	1.04	1.03	1.05
9:20241071:T:C_250.2	250.2	Type 2 diabetes	endocrine/metabolic	9:20241071:T:C	0.164256	1.00377	0.998463	1.0091	0.784478	Unweighted	FALSE	FALSE	Positive	FALSE	Unweighted	FALSE	7.39794	1.04	1.02	1.05
9:22134069:G:A_250.2	250.2	Type 2 diabetes	endocrine/metabolic	9:22134069:G:A	0.00192417	1.01049	1.00385	1.01717	2.71576	Unweighted	TRUE	FALSE	Positive	TRUE	Unweighted	FALSE	115	1.27	1.24	1.29
9:22134173:C:T_250.2	250.2	Type 2 diabetes	endocrine/metabolic	9:22134173:C:T	0.58244	1.00143	0.996354	1.00652	0.234749	Unweighted	FALSE	FALSE	Positive	FALSE	Weighted	FALSE	40.699	1.11	1.09	1.13
10:112943377:T:C_250.2	250.2	Type 2 diabetes	endocrine/metabolic	10:112943377:T:C	0.6347	1.00126	0.996062	1.00649	0.197431	Unweighted	FALSE	FALSE	Positive	FALSE	Weighted	FALSE	14.699	1.06	1.04	1.07
10:112980578:C:G_250.2	250.2	Type 2 diabetes	endocrine/metabolic	10:112980578:C:G	0.0456574	1.02259	1.00043	1.04523	1.34049	Unweighted	TRUE	FALSE	Positive	TRUE	Unweighted	FALSE	13	1.21	1.15	1.27
10:112998590:C:T_250.2	250.2	Type 2 diabetes	endocrine/metabolic	10:112998590:C:T	5.53409e-25	1.03113	1.02515	1.03715	24.257	Unweighted	TRUE	TRUE	Positive	TRUE	Unweighted	TRUE	446.222	1.37	1.35	1.39
10:113111835:A:G_250.2	250.2	Type 2 diabetes	endocrine/metabolic	10:113111835:A:G	0.650132	0.99856	0.992361	1.0048	0.186999	Unweighted	FALSE	FALSE	Negative	FALSE	Weighted	FALSE	11.2218	1.05	1.04	1.07
10:122433665:T:G_250.2	250.2	Type 2 diabetes	endocrine/metabolic	10:122433665:T:G	0.910937	1.00029	0.99522	1.00539	0.0405115	Unweighted	FALSE	FALSE	Positive	FALSE	Weighted	FALSE	13	1.05	1.03	1.06
11:2176056:A:G_250.2	250.2	Type 2 diabetes	endocrine/metabolic	11:2176056:A:G	0.00590933	1.00775	1.00223	1.0133	2.22846	Unweighted	TRUE	FALSE	Positive	TRUE	Unweighted	FALSE	25.3979	1.07	1.06	1.09
11:2651591:C:T_250.2	250.2	Type 2 diabetes	endocrine/metabolic	11:2651591:C:T	0.802056	0.998999	0.991205	1.00685	0.0957951	Unweighted	FALSE	FALSE	Negative	FALSE	Weighted	FALSE	10.699	1.07	1.05	1.1
11:2670270:G:A_250.2	250.2	Type 2 diabetes	endocrine/metabolic	11:2670270:G:A	0.0119324	1.00741	1.00163	1.01322	1.92327	Unweighted	TRUE	FALSE	Positive	TRUE	Unweighted	FALSE	24.301	1.08	1.07	1.1
11:2734318:A:G_250.2	250.2	Type 2 diabetes	endocrine/metabolic	11:2734318:A:G	0.42421	0.997732	0.99219	1.0033	0.372419	Unweighted	FALSE	FALSE	Negative	FALSE	Unweighted	FALSE	9	1.05	1.03	1.06
11:2829598:G:A_250.2	250.2	Type 2 diabetes	endocrine/metabolic	11:2829598:G:A	0.0119232	1.00718	1.00158	1.0128	1.92361	Unweighted	TRUE	FALSE	Positive	TRUE	Weighted	FALSE	15.1549	1.08	1.06	1.1
11:2835964:A:C_250.2	250.2	Type 2 diabetes	endocrine/metabolic	11:2835964:A:C	1.45151e-07	1.01396	1.00874	1.01921	6.83818	Unweighted	TRUE	TRUE	Positive	TRUE	Unweighted	TRUE	51.2218	1.12	1.11	1.14
11:2837316:C:T_250.2	250.2	Type 2 diabetes	endocrine/metabolic	11:2837316:C:T	1.00023e-07	1.02436	1.01533	1.03346	6.9999	Unweighted	TRUE	TRUE	Positive	TRUE	Unweighted	TRUE	31.0969	1.23	1.19	1.27
11:14742282:C:A_250.2	250.2	Type 2 diabetes	endocrine/metabolic	11:14742282:C:A	0.247076	1.01083	0.992562	1.02943	0.607169	Unweighted	FALSE	FALSE	Positive	FALSE	Weighted	FALSE	7.52288	1.13	1.08	1.17
9:28410685:T:C_250.2	250.2	Type 2 diabetes	endocrine/metabolic	9:28410685:T:C	0.522265	1.00188	0.996127	1.00767	0.282109	Unweighted	FALSE	FALSE	Positive	FALSE	Weighted	FALSE	9.69897	1.04	1.03	1.06
9:34074478:T:C_250.2	250.2	Type 2 diabetes	endocrine/metabolic	9:34074478:T:C	0.0200468	1.00613	1.00096	1.01132	1.69796	Unweighted	TRUE	FALSE	Positive	TRUE	Unweighted	FALSE	9.52288	1.04	1.03	1.06
9:78744197:C:G_250.2	250.2	Type 2 diabetes	endocrine/metabolic	9:78744197:C:G	0.961449	1.00013	0.995015	1.00526	0.0170736	Unweighted	FALSE	FALSE	Positive	FALSE	Weighted	FALSE	7.52288	1.04	1.02	1.05
9:79290675:A:G_250.2	250.2	Type 2 diabetes	endocrine/metabolic	9:79290675:A:G	0.0817464	1.00897	0.998875	1.01918	1.08753	Unweighted	FALSE	FALSE	Positive	FALSE	Weighted	FALSE	13.5229	1.1	1.08	1.13
9:81694033:G:A_250.2	250.2	Type 2 diabetes	endocrine/metabolic	9:81694033:G:A	0.00471829	1.00747	1.00228	1.01269	2.32622	Unweighted	TRUE	FALSE	Positive	TRUE	Unweighted	FALSE	23.3979	1.07	1.05	1.08
9:94239400:A:C_250.2	250.2	Type 2 diabetes	endocrine/metabolic	9:94239400:A:C	0.0393778	1.0062	1.0003	1.01214	1.40475	Unweighted	TRUE	FALSE	Positive	TRUE	Unweighted	FALSE	8.69897	1.04	1.03	1.06
10:12265895:C:T_250.2	250.2	Type 2 diabetes	endocrine/metabolic	10:12265895:C:T	0.000145272	1.01165	1.00562	1.01771	3.83782	Unweighted	TRUE	FALSE	Positive	TRUE	Unweighted	FALSE	31.699	1.09	1.08	1.11
10:69706822:T:G_250.2	250.2	Type 2 diabetes	endocrine/metabolic	10:69706822:T:G	0.259445	1.00325	0.997611	1.00892	0.585955	Unweighted	FALSE	FALSE	Positive	FALSE	Weighted	FALSE	13.699	1.05	1.04	1.07
10:79193069:G:C_250.2	250.2	Type 2 diabetes	endocrine/metabolic	10:79193069:G:C	0.808296	1.00063	0.995566	1.00572	0.0924297	Unweighted	FALSE	FALSE	Positive	FALSE	Weighted	FALSE	28.699	1.07	1.06	1.09
10:92702670:T:C_250.2	250.2	Type 2 diabetes	endocrine/metabolic	10:92702670:T:C	0.00316385	1.00785	1.00263	1.01309	2.49978	Unweighted	TRUE	FALSE	Positive	TRUE	Weighted	FALSE	8	1.06	1.04	1.08
1:177919890:A:C_250.2	250.2	Type 2 diabetes	endocrine/metabolic	1:177919890:A:C	0.0274651	1.00743	1.00082	1.01409	1.56122	Unweighted	TRUE	FALSE	Positive	TRUE	Weighted	FALSE	9.69897	1.05	1.04	1.07
1:205145745:C:G_250.2	250.2	Type 2 diabetes	endocrine/metabolic	1:205145745:C:G	0.253618	1.00311	0.997774	1.00848	0.59582	Unweighted	FALSE	FALSE	Positive	FALSE	Weighted	FALSE	8.39794	1.04	1.03	1.05
1:213985913:T:C_250.2	250.2	Type 2 diabetes	endocrine/metabolic	1:213985913:T:C	0.000470357	1.00919	1.00403	1.01437	3.32757	Unweighted	TRUE	FALSE	Positive	TRUE	Weighted	FALSE	21.699	1.07	1.05	1.08
1:219575476:C:G_250.2	250.2	Type 2 diabetes	endocrine/metabolic	1:219575476:C:G	0.316189	0.997106	0.991472	1.00277	0.500054	Unweighted	FALSE	FALSE	Negative	FALSE	Weighted	FALSE	15.5229	1.06	1.04	1.07
1:229537208:G:A_250.2	250.2	Type 2 diabetes	endocrine/metabolic	1:229537208:G:A	0.036655	1.00558	1.00035	1.01083	1.43587	Unweighted	TRUE	FALSE	Positive	TRUE	Unweighted	FALSE	13.5229	1.05	1.04	1.07
2:422144:T:C_250.2	250.2	Type 2 diabetes	endocrine/metabolic	2:422144:T:C	0.915665	1.00068	0.988195	1.01332	0.0382636	Unweighted	FALSE	FALSE	Positive	FALSE	Weighted	FALSE	11.3979	1.12	1.08	1.15
2:653575:C:T_250.2	250.2	Type 2 diabetes	endocrine/metabolic	2:653575:C:T	0.0720789	1.00619	0.999446	1.01299	1.14219	Unweighted	FALSE	FALSE	Positive	FALSE	Unweighted	FALSE	10.699	1.06	1.04	1.08
2:25420352:G:T_250.2	250.2	Type 2 diabetes	endocrine/metabolic	2:25420352:G:T	0.358321	0.997074	0.99086	1.00333	0.445728	Unweighted	FALSE	FALSE	Negative	FALSE	Weighted	FALSE	7.52288	1.04	1.03	1.05
2:27508073:T:C_250.2	250.2	Type 2 diabetes	endocrine/metabolic	2:27508073:T:C	0.0345734	1.00561	1.00041	1.01083	1.46126	Unweighted	TRUE	FALSE	Positive	TRUE	Unweighted	FALSE	24.1549	1.07	1.06	1.08
2:43203301:G:A_250.2	250.2	Type 2 diabetes	endocrine/metabolic	2:43203301:G:A	0.116547	1.00413	0.998975	1.00931	0.933501	Unweighted	FALSE	FALSE	Positive	FALSE	Unweighted	FALSE	7.39794	1.04	1.02	1.05
2:43470889:A:T_250.2	250.2	Type 2 diabetes	endocrine/metabolic	2:43470889:A:T	0.0562808	1.00948	0.999748	1.01931	1.24964	Unweighted	FALSE	FALSE	Positive	FALSE	Weighted	FALSE	28.5229	1.13	1.11	1.16
2:58753929:G:T_250.2	250.2	Type 2 diabetes	endocrine/metabolic	2:58753929:G:T	0.198883	1.00336	0.998237	1.00852	0.701401	Unweighted	FALSE	FALSE	Positive	FALSE	Weighted	FALSE	8.04576	1.04	1.02	1.05
2:59080590:G:A_250.2	250.2	Type 2 diabetes	endocrine/metabolic	2:59080590:G:A	0.576321	1.00148	0.996309	1.00667	0.239335	Unweighted	FALSE	FALSE	Positive	FALSE	Weighted	FALSE	8.04576	1.04	1.02	1.05
2:60356530:G:A_250.2	250.2	Type 2 diabetes	endocrine/metabolic	2:60356530:G:A	0.00117325	1.00845	1.00334	1.01359	2.93061	Unweighted	TRUE	FALSE	Positive	TRUE	Weighted	FALSE	19.5229	1.06	1.05	1.07
2:65060762:A:G_250.2	250.2	Type 2 diabetes	endocrine/metabolic	2:65060762:A:G	0.0280877	1.00579	1.00062	1.01099	1.55148	Unweighted	TRUE	FALSE	Positive	TRUE	Unweighted	FALSE	13.699	1.1	1.08	1.13
2:65427878:C:G_250.2	250.2	Type 2 diabetes	endocrine/metabolic	2:65427878:C:G	0.00950428	1.00699	1.0017	1.0123	2.02208	Unweighted	TRUE	FALSE	Positive	TRUE	Unweighted	FALSE	11.699	1.05	1.03	1.06
3:129614339:C:G_250.2	250.2	Type 2 diabetes	endocrine/metabolic	3:129614339:C:G	0.0910297	1.00763	0.998786	1.01656	1.04082	Unweighted	FALSE	FALSE	Positive	FALSE	Unweighted	FALSE	7.39794	1.06	1.04	1.08
3:150348753:T:A_250.2	250.2	Type 2 diabetes	endocrine/metabolic	3:150348753:T:A	0.455287	1.0046	0.992563	1.01679	0.341715	Unweighted	FALSE	FALSE	Positive	FALSE	Weighted	FALSE	9	1.09	1.06	1.12
3:152368744:A:G_250.2	250.2	Type 2 diabetes	endocrine/metabolic	3:152368744:A:G	0.515007	1.00169	0.996608	1.0068	0.288187	Unweighted	FALSE	FALSE	Positive	FALSE	Unweighted	FALSE	12.0969	1.05	1.03	1.06
3:152700092:C:A_250.2	250.2	Type 2 diabetes	endocrine/metabolic	3:152700092:C:A	0.271896	1.00882	0.99314	1.02475	0.565597	Unweighted	FALSE	FALSE	Positive	FALSE	Weighted	FALSE	8	1.1	1.06	1.13
3:168501053:A:T_250.2	250.2	Type 2 diabetes	endocrine/metabolic	3:168501053:A:T	0.192127	1.00505	0.997473	1.01268	0.716412	Unweighted	FALSE	FALSE	Positive	FALSE	Weighted	FALSE	7.52288	1.05	1.03	1.07
3:171015287:G:A_250.2	250.2	Type 2 diabetes	endocrine/metabolic	3:171015287:G:A	0.0807163	1.00492	0.999401	1.01047	1.09304	Unweighted	FALSE	FALSE	Positive	FALSE	Unweighted	FALSE	20.301	1.07	1.05	1.08
3:184020672:A:C_250.2	250.2	Type 2 diabetes	endocrine/metabolic	3:184020672:A:C	0.557663	0.998445	0.993266	1.00365	0.253628	Unweighted	FALSE	FALSE	Negative	FALSE	Weighted	FALSE	7.69897	1.04	1.02	1.05
3:185785668:T:A_250.2	250.2	Type 2 diabetes	endocrine/metabolic	3:185785668:T:A	6.60024e-05	1.01109	1.00563	1.01659	4.18044	Unweighted	TRUE	FALSE	Positive	TRUE	Unweighted	FALSE	55.0458	1.14	1.12	1.16
3:186947857:C:T_250.2	250.2	Type 2 diabetes	endocrine/metabolic	3:186947857:C:T	0.0101001	1.00673	1.0016	1.01189	1.99567	Unweighted	TRUE	FALSE	Positive	TRUE	Weighted	FALSE	21.5229	1.07	1.05	1.08
3:186957489:G:A_250.2	250.2	Type 2 diabetes	endocrine/metabolic	3:186957489:G:A	0.601899	1.00248	0.993184	1.01187	0.220476	Unweighted	FALSE	FALSE	Positive	FALSE	Weighted	FALSE	7.52288	1.08	1.05	1.11
3:188023111:T:C_250.2	250.2	Type 2 diabetes	endocrine/metabolic	3:188023111:T:C	0.35937	1.00263	0.99701	1.00829	0.444459	Unweighted	FALSE	FALSE	Positive	FALSE	Weighted	FALSE	19.699	1.06	1.05	1.08
4:751184:G:T_250.2	250.2	Type 2 diabetes	endocrine/metabolic	4:751184:G:T	0.660394	0.997371	0.985726	1.00915	0.180197	Unweighted	FALSE	FALSE	Negative	FALSE	Unweighted	FALSE	13.3979	1.13	1.09	1.16
4:1782676:C:T_250.2	250.2	Type 2 diabetes	endocrine/metabolic	4:1782676:C:T	0.127852	1.004	0.998855	1.00916	0.893292	Unweighted	FALSE	FALSE	Positive	FALSE	Weighted	FALSE	17.0458	1.06	1.04	1.07
4:3240118:C:T_250.2	250.2	Type 2 diabetes	endocrine/metabolic	4:3240118:C:T	0.192802	1.00711	0.99643	1.0179	0.714889	Unweighted	FALSE	FALSE	Positive	FALSE	Unweighted	FALSE	9	1.08	1.05	1.1
4:6305036:G:C_250.2	250.2	Type 2 diabetes	endocrine/metabolic	4:6305036:G:C	0.0921434	1.00471	0.999232	1.01021	1.03554	Unweighted	FALSE	FALSE	Positive	FALSE	Weighted	FALSE	7.69897	1.06	1.04	1.08
4:17791246:A:C_250.2	250.2	Type 2 diabetes	endocrine/metabolic	4:17791246:A:C	0.0358756	1.00602	1.0004	1.01168	1.4452	Unweighted	TRUE	FALSE	Positive	TRUE	Unweighted	FALSE	7.39794	1.04	1.03	1.05
4:45184122:G:A_250.2	250.2	Type 2 diabetes	endocrine/metabolic	4:45184122:G:A	0.000461304	1.00929	1.00408	1.01453	3.33601	Unweighted	TRUE	FALSE	Positive	TRUE	Weighted	FALSE	11.3979	1.05	1.03	1.06
1:39570256:G:T_250.2	250.2	Type 2 diabetes	endocrine/metabolic	1:39570256:G:T	0.35488	1.00328	0.996339	1.01028	0.449919	Unweighted	FALSE	FALSE	Positive	FALSE	Unweighted	FALSE	25.5229	1.09	1.07	1.1
1:50790419:C:T_250.2	250.2	Type 2 diabetes	endocrine/metabolic	1:50790419:C:T	0.153862	1.006	0.997763	1.0143	0.812869	Unweighted	FALSE	FALSE	Positive	FALSE	Unweighted	FALSE	9.69897	1.07	1.05	1.09
1:62114219:G:T_250.2	250.2	Type 2 diabetes	endocrine/metabolic	1:62114219:G:T	0.953987	1.00033	0.989231	1.01155	0.0204576	Unweighted	FALSE	FALSE	Positive	FALSE	Weighted	FALSE	8	1.07	1.04	1.09
1:116990168:C:T_250.2	250.2	Type 2 diabetes	endocrine/metabolic	1:116990168:C:T	0.00829003	1.00701	1.0018	1.01225	2.08144	Unweighted	TRUE	FALSE	Positive	TRUE	Weighted	FALSE	12.699	1.05	1.04	1.06
1:119984359:C:T_250.2	250.2	Type 2 diabetes	endocrine/metabolic	1:119984359:C:T	0.0839434	1.00722	0.999037	1.01546	1.07601	Unweighted	FALSE	FALSE	Positive	FALSE	Unweighted	FALSE	15.5229	1.09	1.07	1.11
1:109275216:T:C_428	428	Congestive heart failure; nonhypertensive	circulatory system	1:109275216:T:C	0.256724	1.00277	0.997991	1.00756	0.590533	Unweighted	FALSE	FALSE	Positive	FALSE	Weighted	FALSE	9.52288	1.06	1.04	1.08
4:110747470:G:A_428	428	Congestive heart failure; nonhypertensive	circulatory system	4:110747470:G:A	0.000966638	1.00846	1.00343	1.01353	3.01474	Unweighted	TRUE	FALSE	Positive	TRUE	Unweighted	FALSE	19.2218	1.12	1.09	1.14
5:137676482:G:A_428	428	Congestive heart failure; nonhypertensive	circulatory system	5:137676482:G:A	0.664268	0.998942	0.994177	1.00373	0.177657	Unweighted	FALSE	FALSE	Negative	FALSE	Unweighted	FALSE	7.69897	1.05	1.03	1.07
6:36679903:T:C_428	428	Congestive heart failure; nonhypertensive	circulatory system	6:36679903:T:C	0.0204632	1.00473	1.00073	1.00875	1.68903	Unweighted	TRUE	FALSE	Positive	TRUE	Unweighted	FALSE	8.1549	1.05	1.03	1.07
6:160584578:C:T_428	428	Congestive heart failure; nonhypertensive	circulatory system	6:160584578:C:T	0.0441955	1.00932	1.00024	1.01848	1.35462	Unweighted	TRUE	FALSE	Positive	TRUE	Unweighted	FALSE	10.699	1.11	1.08	1.14
6:160591981:T:C_428	428	Congestive heart failure; nonhypertensive	circulatory system	6:160591981:T:C	0.0895257	1.00835	0.998718	1.01807	1.04805	Unweighted	FALSE	FALSE	Positive	FALSE	Unweighted	FALSE	10.0969	1.24	1.16	1.3
9:22100177:G:C_428	428	Congestive heart failure; nonhypertensive	circulatory system	9:22100177:G:C	0.255605	1.00227	0.998362	1.00619	0.592431	Unweighted	FALSE	FALSE	Positive	FALSE	Weighted	FALSE	14.699	1.06	1.05	1.08
10:73657491:G:C_428	428	Congestive heart failure; nonhypertensive	circulatory system	10:73657491:G:C	0.29158	1.00247	0.997884	1.00708	0.535242	Unweighted	FALSE	FALSE	Positive	FALSE	Weighted	FALSE	9	1.07	1.05	1.09
10:119667372:C:T_428	428	Congestive heart failure; nonhypertensive	circulatory system	10:119667372:C:T	0.798118	0.999326	0.994177	1.0045	0.0979331	Unweighted	FALSE	FALSE	Negative	FALSE	Weighted	FALSE	8.39794	1.06	1.04	1.08
16:53772541:A:G_428	428	Congestive heart failure; nonhypertensive	circulatory system	16:53772541:A:G	0.00777859	1.00557	1.00146	1.00969	2.1091	Unweighted	TRUE	FALSE	Positive	TRUE	Weighted	FALSE	8	1.05	1.03	1.06
5:56552842:A:G_250.2	250.2	Type 2 diabetes	endocrine/metabolic	5:56552842:A:G	0.230862	1.00314	0.998009	1.00829	0.636647	Unweighted	FALSE	FALSE	Positive	FALSE	Unweighted	FALSE	9.39794	1.04	1.03	1.06
5:56565768:G:A_250.2	250.2	Type 2 diabetes	endocrine/metabolic	5:56565768:G:A	0.0457378	1.00637	1.00012	1.01265	1.33973	Unweighted	TRUE	FALSE	Positive	TRUE	Unweighted	FALSE	19.699	1.08	1.06	1.1
5:75707853:T:C_250.2	250.2	Type 2 diabetes	endocrine/metabolic	5:75707853:T:C	0.00260928	1.00798	1.00278	1.0132	2.58348	Unweighted	TRUE	FALSE	Positive	TRUE	Weighted	FALSE	15.699	1.05	1.04	1.07
5:77129124:G:A_250.2	250.2	Type 2 diabetes	endocrine/metabolic	5:77129124:G:A	0.0925523	1.00485	0.9992	1.01054	1.03361	Unweighted	FALSE	FALSE	Positive	FALSE	Weighted	FALSE	17.0969	1.06	1.05	1.08
5:79134784:C:A_250.2	250.2	Type 2 diabetes	endocrine/metabolic	5:79134784:C:A	0.315511	1.00273	0.997408	1.00807	0.500986	Unweighted	FALSE	FALSE	Positive	FALSE	Weighted	FALSE	11.5229	1.05	1.03	1.06
5:87281535:A:G_250.2	250.2	Type 2 diabetes	endocrine/metabolic	5:87281535:A:G	0.377066	1.00255	0.996899	1.00824	0.423583	Unweighted	FALSE	FALSE	Positive	FALSE	Weighted	FALSE	7.69897	1.04	1.03	1.06
5:103087264:C:T_250.2	250.2	Type 2 diabetes	endocrine/metabolic	5:103087264:C:T	0.212568	1.00984	0.99441	1.02552	0.672503	Unweighted	FALSE	FALSE	Positive	FALSE	Unweighted	FALSE	30	1.19	1.15	1.22
5:134528909:G:A_250.2	250.2	Type 2 diabetes	endocrine/metabolic	5:134528909:G:A	0.715645	1.00094	0.995873	1.00604	0.145303	Unweighted	FALSE	FALSE	Positive	FALSE	Weighted	FALSE	8.39794	1.04	1.03	1.05
6:7231610:G:A_250.2	250.2	Type 2 diabetes	endocrine/metabolic	6:7231610:G:A	0.000628586	1.01373	1.00584	1.02168	3.20164	Unweighted	TRUE	FALSE	Positive	TRUE	Unweighted	FALSE	20.5229	1.11	1.08	1.13
6:7255417:C:T_250.2	250.2	Type 2 diabetes	endocrine/metabolic	6:7255417:C:T	0.710093	0.998634	0.991462	1.00586	0.148685	Unweighted	FALSE	FALSE	Negative	FALSE	Weighted	FALSE	9.04576	1.05	1.03	1.07
6:20679478:A:G_250.2	250.2	Type 2 diabetes	endocrine/metabolic	6:20679478:A:G	0.00359206	1.00816	1.00266	1.01369	2.44466	Unweighted	TRUE	FALSE	Positive	TRUE	Unweighted	FALSE	87.699	1.15	1.13	1.17
6:43792590:C:G_250.2	250.2	Type 2 diabetes	endocrine/metabolic	6:43792590:C:G	0.0165287	1.00625	1.00114	1.01139	1.78176	Unweighted	TRUE	FALSE	Positive	TRUE	Unweighted	FALSE	9.04576	1.04	1.03	1.05
6:43846453:C:T_250.2	250.2	Type 2 diabetes	endocrine/metabolic	6:43846453:C:T	0.0268097	1.00652	1.00075	1.01234	1.57171	Unweighted	TRUE	FALSE	Positive	TRUE	Unweighted	FALSE	11.699	1.05	1.04	1.07
6:50821065:A:C_250.2	250.2	Type 2 diabetes	endocrine/metabolic	6:50821065:A:C	0.0105941	1.00806	1.00187	1.01429	1.97494	Unweighted	TRUE	FALSE	Positive	TRUE	Weighted	FALSE	11.5229	1.06	1.04	1.08
6:107110484:G:A_250.2	250.2	Type 2 diabetes	endocrine/metabolic	6:107110484:G:A	0.417852	1.0024	0.996609	1.00822	0.378977	Unweighted	FALSE	FALSE	Positive	FALSE	Weighted	FALSE	8.09691	1.04	1.03	1.05
6:126470949:A:G_250.2	250.2	Type 2 diabetes	endocrine/metabolic	6:126470949:A:G	0.00185061	1.00897	1.00331	1.01466	2.73269	Unweighted	TRUE	FALSE	Positive	TRUE	Unweighted	FALSE	17.699	1.07	1.05	1.08
6:127095785:A:G_250.2	250.2	Type 2 diabetes	endocrine/metabolic	6:127095785:A:G	0.298695	1.00319	0.997181	1.00924	0.524772	Unweighted	FALSE	FALSE	Positive	FALSE	Weighted	FALSE	10.2218	1.05	1.03	1.06
6:136979823:A:G_250.2	250.2	Type 2 diabetes	endocrine/metabolic	6:136979823:A:G	0.964652	0.999871	0.99419	1.00559	0.0156295	Unweighted	FALSE	FALSE	Negative	FALSE	Weighted	FALSE	8.22185	1.04	1.03	1.06
6:160349280:A:G_250.2	250.2	Type 2 diabetes	endocrine/metabolic	6:160349280:A:G	0.065627	1.00479	0.999692	1.00991	1.18292	Unweighted	FALSE	FALSE	Positive	FALSE	Weighted	FALSE	9.09691	1.04	1.03	1.05
6:163711969:C:T_250.2	250.2	Type 2 diabetes	endocrine/metabolic	6:163711969:C:T	0.189794	1.00485	0.997609	1.01214	0.721718	Unweighted	FALSE	FALSE	Positive	FALSE	Weighted	FALSE	8.22185	1.06	1.04	1.08
7:14858657:C:T_250.2	250.2	Type 2 diabetes	endocrine/metabolic	7:14858657:C:T	0.0529315	1.00617	0.999922	1.01245	1.27629	Unweighted	FALSE	FALSE	Positive	FALSE	Weighted	FALSE	16.699	1.07	1.06	1.09
7:15023944:C:T_250.2	250.2	Type 2 diabetes	endocrine/metabolic	7:15023944:C:T	0.00043706	1.00912	1.00403	1.01424	3.35946	Unweighted	TRUE	FALSE	Positive	TRUE	Unweighted	FALSE	28	1.07	1.06	1.09
7:28159058:C:T_250.2	250.2	Type 2 diabetes	endocrine/metabolic	7:28159058:C:T	1.14823e-05	1.01211	1.00668	1.01757	4.93997	Unweighted	TRUE	TRUE	Positive	TRUE	Unweighted	TRUE	48	1.1	1.08	1.11
7:44216044:G:A_250.2	250.2	Type 2 diabetes	endocrine/metabolic	7:44216044:G:A	0.00322589	1.0084	1.0028	1.01403	2.49135	Unweighted	TRUE	FALSE	Positive	TRUE	Unweighted	FALSE	12.699	1.06	1.04	1.07
7:102845807:T:C_250.2	250.2	Type 2 diabetes	endocrine/metabolic	7:102845807:T:C	0.418662	1.00287	0.995922	1.00988	0.378136	Unweighted	FALSE	FALSE	Positive	FALSE	Weighted	FALSE	8	1.08	1.05	1.11
7:103804531:C:T_250.2	250.2	Type 2 diabetes	endocrine/metabolic	7:103804531:C:T	0.737263	0.999131	0.994072	1.00422	0.132378	Unweighted	FALSE	FALSE	Negative	FALSE	Weighted	FALSE	7.39794	1.04	1.02	1.05
7:117855613:C:A_250.2	250.2	Type 2 diabetes	endocrine/metabolic	7:117855613:C:A	0.761167	0.999077	0.993148	1.00504	0.11852	Unweighted	FALSE	FALSE	Negative	FALSE	Weighted	FALSE	8	1.04	1.03	1.06
7:130773155:A:G_250.2	250.2	Type 2 diabetes	endocrine/metabolic	7:130773155:A:G	0.041449	1.00549	1.00021	1.01079	1.38249	Unweighted	TRUE	FALSE	Positive	TRUE	Unweighted	FALSE	17	1.06	1.05	1.08
7:150840547:G:A_250.2	250.2	Type 2 diabetes	endocrine/metabolic	7:150840547:G:A	0.453397	1.002	0.996784	1.00724	0.343521	Unweighted	FALSE	FALSE	Positive	FALSE	Weighted	FALSE	10	1.05	1.03	1.06
7:157137856:G:C_250.2	250.2	Type 2 diabetes	endocrine/metabolic	7:157137856:G:C	0.057782	1.00502	0.999835	1.01024	1.23821	Unweighted	FALSE	FALSE	Positive	FALSE	Unweighted	FALSE	16.699	1.06	1.05	1.07
8:10117314:G:A_250.2	250.2	Type 2 diabetes	endocrine/metabolic	8:10117314:G:A	0.806449	0.999326	0.993953	1.00473	0.0934232	Unweighted	FALSE	FALSE	Negative	FALSE	Weighted	FALSE	8.52288	1.04	1.03	1.05
8:19973410:C:T_250.2	250.2	Type 2 diabetes	endocrine/metabolic	8:19973410:C:T	0.721912	1.00129	0.994199	1.00843	0.141516	Unweighted	FALSE	FALSE	Positive	FALSE	Weighted	FALSE	12	1.07	1.05	1.09
8:31006422:T:C_250.2	250.2	Type 2 diabetes	endocrine/metabolic	8:31006422:T:C	0.387151	0.997513	0.991898	1.00316	0.412119	Unweighted	FALSE	FALSE	Negative	FALSE	Unweighted	FALSE	8.69897	1.04	1.03	1.06
4:51952498:A:G_250.2	250.2	Type 2 diabetes	endocrine/metabolic	4:51952498:A:G	0.414075	1.00225	0.996854	1.00768	0.382921	Unweighted	FALSE	FALSE	Positive	FALSE	Unweighted	FALSE	7.39794	1.04	1.02	1.05
4:82657118:A:G_250.2	250.2	Type 2 diabetes	endocrine/metabolic	4:82657118:A:G	0.915904	1.00029	0.994924	1.00568	0.0381501	Unweighted	FALSE	FALSE	Positive	FALSE	Weighted	FALSE	9.39794	1.04	1.03	1.06
4:88819743:C:G_250.2	250.2	Type 2 diabetes	endocrine/metabolic	4:88819743:C:G	0.552009	1.00154	0.996463	1.00665	0.258054	Unweighted	FALSE	FALSE	Positive	FALSE	Unweighted	FALSE	7.52288	1.04	1.02	1.05
4:94170760:A:G_250.2	250.2	Type 2 diabetes	endocrine/metabolic	4:94170760:A:G	0.941472	1.00019	0.995081	1.00533	0.0261926	Unweighted	FALSE	FALSE	Positive	FALSE	Weighted	FALSE	10.3979	1.04	1.03	1.06
4:103219691:C:A_250.2	250.2	Type 2 diabetes	endocrine/metabolic	4:103219691:C:A	0.0175108	1.00626	1.00109	1.01145	1.75669	Unweighted	TRUE	FALSE	Positive	TRUE	Unweighted	FALSE	9.69897	1.04	1.03	1.05
4:136162038:A:C_250.2	250.2	Type 2 diabetes	endocrine/metabolic	4:136162038:A:C	0.00132201	1.00866	1.00337	1.01398	2.87877	Unweighted	TRUE	FALSE	Positive	TRUE	Weighted	FALSE	7.39794	1.04	1.02	1.05
4:152592217:T:A_250.2	250.2	Type 2 diabetes	endocrine/metabolic	4:152592217:T:A	0.000252006	1.00996	1.00461	1.01533	3.59859	Unweighted	TRUE	FALSE	Positive	TRUE	Unweighted	FALSE	14	1.06	1.04	1.07
4:156731601:C:A_250.2	250.2	Type 2 diabetes	endocrine/metabolic	4:156731601:C:A	0.222245	1.00329	0.998011	1.0086	0.653168	Unweighted	FALSE	FALSE	Positive	FALSE	Unweighted	FALSE	7.69897	1.04	1.03	1.06
4:184796605:T:C_250.2	250.2	Type 2 diabetes	endocrine/metabolic	4:184796605:T:C	0.0549778	1.00771	0.999836	1.01565	1.25981	Unweighted	FALSE	FALSE	Positive	FALSE	Unweighted	FALSE	13	1.07	1.05	1.09
5:14610025:G:A_250.2	250.2	Type 2 diabetes	endocrine/metabolic	5:14610025:G:A	0.549975	0.996862	0.986644	1.00719	0.259657	Unweighted	FALSE	FALSE	Negative	FALSE	Weighted	FALSE	10.699	1.08	1.06	1.1
5:14767983:C:G_250.2	250.2	Type 2 diabetes	endocrine/metabolic	5:14767983:C:G	0.0145657	1.00917	1.00181	1.01659	1.83667	Unweighted	TRUE	FALSE	Positive	TRUE	Weighted	FALSE	7.69897	1.07	1.04	1.09
5:14768657:C:T_250.2	250.2	Type 2 diabetes	endocrine/metabolic	5:14768657:C:T	0.303554	1.01012	0.990929	1.02968	0.517764	Unweighted	FALSE	FALSE	Positive	FALSE	Unweighted	FALSE	9.52288	1.14	1.1	1.19
5:44682487:A:G_250.2	250.2	Type 2 diabetes	endocrine/metabolic	5:44682487:A:G	0.811298	1.00062	0.995537	1.00573	0.0908198	Unweighted	FALSE	FALSE	Positive	FALSE	Weighted	FALSE	9.69897	1.04	1.03	1.06
5:52495391:T:C_250.2	250.2	Type 2 diabetes	endocrine/metabolic	5:52495391:T:C	0.000749269	1.00888	1.00371	1.01407	3.12536	Unweighted	TRUE	FALSE	Positive	TRUE	Unweighted	FALSE	8	1.04	1.02	1.05
5:52804655:A:G_250.2	250.2	Type 2 diabetes	endocrine/metabolic	5:52804655:A:G	0.139054	1.00494	0.998402	1.01151	0.856817	Unweighted	FALSE	FALSE	Positive	FALSE	Unweighted	FALSE	10.0969	1.06	1.04	1.07
5:53975590:G:A_250.2	250.2	Type 2 diabetes	endocrine/metabolic	5:53975590:G:A	0.00114271	1.00957	1.00379	1.01538	2.94206	Unweighted	TRUE	FALSE	Positive	TRUE	Unweighted	FALSE	13.0969	1.05	1.04	1.07
5:54116790:C:A_250.2	250.2	Type 2 diabetes	endocrine/metabolic	5:54116790:C:A	0.45741	1.00209	0.996582	1.00763	0.339694	Unweighted	FALSE	FALSE	Positive	FALSE	Weighted	FALSE	7.52288	1.04	1.03	1.05
5:56512648:C:T_250.2	250.2	Type 2 diabetes	endocrine/metabolic	5:56512648:C:T	0.00346564	1.00838	1.00275	1.01404	2.46022	Unweighted	TRUE	FALSE	Positive	TRUE	Unweighted	FALSE	37.2218	1.11	1.09	1.12
11:32906232:G:T_250.2	250.2	Type 2 diabetes	endocrine/metabolic	11:32906232:G:T	0.107471	1.01234	0.997336	1.02756	0.968711	Unweighted	FALSE	FALSE	Positive	FALSE	Weighted	FALSE	9.69897	1.11	1.07	1.14
11:34960601:C:A_250.2	250.2	Type 2 diabetes	endocrine/metabolic	11:34960601:C:A	0.57587	1.00154	0.996156	1.00695	0.239676	Unweighted	FALSE	FALSE	Positive	FALSE	Weighted	FALSE	7.52288	1.04	1.02	1.05
11:43856384:C:A_250.2	250.2	Type 2 diabetes	endocrine/metabolic	11:43856384:C:A	0.901097	1.00034	0.994964	1.00575	0.0452287	Unweighted	FALSE	FALSE	Positive	FALSE	Weighted	FALSE	12.2218	1.05	1.04	1.07
11:45890462:A:G_250.2	250.2	Type 2 diabetes	endocrine/metabolic	11:45890462:A:G	0.261235	0.997063	0.991959	1.00219	0.582969	Unweighted	FALSE	FALSE	Negative	FALSE	Weighted	FALSE	8.39794	1.04	1.03	1.05
11:47508395:C:A_250.2	250.2	Type 2 diabetes	endocrine/metabolic	11:47508395:C:A	0.453336	1.00198	0.996809	1.00718	0.34358	Unweighted	FALSE	FALSE	Positive	FALSE	Unweighted	FALSE	8.30103	1.04	1.03	1.05
11:65527328:C:T_250.2	250.2	Type 2 diabetes	endocrine/metabolic	11:65527328:C:T	0.14433	1.0048	0.998363	1.01127	0.840642	Unweighted	FALSE	FALSE	Positive	FALSE	Unweighted	FALSE	13.699	1.06	1.05	1.08
11:69633990:T:C_250.2	250.2	Type 2 diabetes	endocrine/metabolic	11:69633990:T:C	0.0485121	1.01424	1.00009	1.0286	1.31415	Unweighted	TRUE	FALSE	Positive	TRUE	Unweighted	FALSE	11.301	1.16	1.11	1.2
11:72749353:A:C_250.2	250.2	Type 2 diabetes	endocrine/metabolic	11:72749353:A:C	4.20805e-05	1.01676	1.0087	1.02487	4.37592	Unweighted	TRUE	FALSE	Positive	TRUE	Unweighted	FALSE	32.301	1.11	1.09	1.13
11:92975544:C:G_250.2	250.2	Type 2 diabetes	endocrine/metabolic	11:92975544:C:G	1.10587e-05	1.01294	1.00715	1.01876	4.9563	Unweighted	TRUE	TRUE	Positive	TRUE	Unweighted	TRUE	42.301	1.1	1.09	1.12
11:128172680:T:C_250.2	250.2	Type 2 diabetes	endocrine/metabolic	11:128172680:T:C	0.0579356	1.00593	0.999801	1.01209	1.23705	Unweighted	FALSE	FALSE	Positive	FALSE	Unweighted	FALSE	10	1.06	1.04	1.08
11:128364249:A:G_250.2	250.2	Type 2 diabetes	endocrine/metabolic	11:128364249:A:G	0.215939	1.00355	0.997932	1.0092	0.665668	Unweighted	FALSE	FALSE	Positive	FALSE	Weighted	FALSE	12.0969	1.05	1.04	1.07
11:128529043:C:T_250.2	250.2	Type 2 diabetes	endocrine/metabolic	11:128529043:C:T	0.207388	1.00408	0.997746	1.01045	0.683217	Unweighted	FALSE	FALSE	Positive	FALSE	Weighted	FALSE	11	1.06	1.04	1.07
12:4191006:T:C_250.2	250.2	Type 2 diabetes	endocrine/metabolic	12:4191006:T:C	0.0436906	1.00674	1.00019	1.01333	1.35961	Unweighted	TRUE	FALSE	Positive	TRUE	Unweighted	FALSE	10.0458	1.06	1.04	1.07
12:4289884:A:G_250.2	250.2	Type 2 diabetes	endocrine/metabolic	12:4289884:A:G	0.212417	1.00358	0.997956	1.00924	0.672812	Unweighted	FALSE	FALSE	Positive	FALSE	Unweighted	FALSE	8.39794	1.05	1.03	1.06
12:12718165:T:G_250.2	250.2	Type 2 diabetes	endocrine/metabolic	12:12718165:T:G	0.308522	1.0032	0.997048	1.0094	0.510714	Unweighted	FALSE	FALSE	Positive	FALSE	Weighted	FALSE	7.39794	1.05	1.03	1.06
12:26300350:A:G_250.2	250.2	Type 2 diabetes	endocrine/metabolic	12:26300350:A:G	0.0207014	1.0067	1.00102	1.01241	1.684	Unweighted	TRUE	FALSE	Positive	TRUE	Unweighted	FALSE	10.0969	1.05	1.03	1.06
12:27812217:C:T_250.2	250.2	Type 2 diabetes	endocrine/metabolic	12:27812217:C:T	0.00223038	1.01034	1.0037	1.01702	2.65162	Unweighted	TRUE	FALSE	Positive	TRUE	Weighted	FALSE	19.3979	1.08	1.06	1.09
12:65827280:A:T_250.2	250.2	Type 2 diabetes	endocrine/metabolic	12:65827280:A:T	0.0371487	1.00787	1.00047	1.01533	1.43006	Unweighted	TRUE	FALSE	Positive	TRUE	Unweighted	FALSE	20.301	1.1	1.08	1.13
12:65964567:C:T_250.2	250.2	Type 2 diabetes	endocrine/metabolic	12:65964567:C:T	0.0112545	1.00673	1.00152	1.01197	1.94867	Unweighted	TRUE	FALSE	Positive	TRUE	Weighted	FALSE	12.699	1.05	1.03	1.06
12:71129173:G:C_250.2	250.2	Type 2 diabetes	endocrine/metabolic	12:71129173:G:C	0.248781	1.00302	0.997892	1.00818	0.604182	Unweighted	FALSE	FALSE	Positive	FALSE	Unweighted	FALSE	13.699	1.05	1.04	1.06
12:95534784:C:T_250.2	250.2	Type 2 diabetes	endocrine/metabolic	12:95534784:C:T	0.110665	1.00426	0.999029	1.00952	0.955991	Unweighted	FALSE	FALSE	Positive	FALSE	Weighted	FALSE	7.39794	1.04	1.02	1.05
12:97454997:A:G_250.2	250.2	Type 2 diabetes	endocrine/metabolic	12:97454997:A:G	0.268607	1.00636	0.995121	1.01772	0.570883	Unweighted	FALSE	FALSE	Positive	FALSE	Weighted	FALSE	8	1.08	1.05	1.11
12:108236003:G:A_250.2	250.2	Type 2 diabetes	endocrine/metabolic	12:108236003:G:A	0.00218141	1.00928	1.00333	1.01525	2.66126	Unweighted	TRUE	FALSE	Positive	TRUE	Weighted	FALSE	11.0969	1.05	1.04	1.07
12:117974568:G:A_250.2	250.2	Type 2 diabetes	endocrine/metabolic	12:117974568:G:A	0.900143	1.00044	0.993533	1.0074	0.0456883	Unweighted	FALSE	FALSE	Positive	FALSE	Unweighted	FALSE	8.69897	1.06	1.04	1.08
12:120942738:G:A_250.2	250.2	Type 2 diabetes	endocrine/metabolic	12:120942738:G:A	0.700223	0.997062	0.98224	1.01211	0.154763	Unweighted	FALSE	FALSE	Negative	FALSE	Weighted	FALSE	10.2218	1.13	1.09	1.17
12:120979061:C:T_250.2	250.2	Type 2 diabetes	endocrine/metabolic	12:120979061:C:T	0.631609	1.00394	0.987946	1.02018	0.199552	Unweighted	FALSE	FALSE	Positive	FALSE	Unweighted	FALSE	11.699	1.14	1.1	1.19
12:120994314:G:C_250.2	250.2	Type 2 diabetes	endocrine/metabolic	12:120994314:G:C	0.610184	1.00149	0.995762	1.00726	0.214539	Unweighted	FALSE	FALSE	Positive	FALSE	Weighted	FALSE	12.699	1.05	1.04	1.07
12:122966218:G:C_250.2	250.2	Type 2 diabetes	endocrine/metabolic	12:122966218:G:C	0.301886	1.00313	0.997196	1.0091	0.520157	Unweighted	FALSE	FALSE	Positive	FALSE	Weighted	FALSE	9.69897	1.05	1.03	1.07
12:132493112:G:A_250.2	250.2	Type 2 diabetes	endocrine/metabolic	12:132493112:G:A	0.00486292	1.00837	1.00254	1.01423	2.3131	Unweighted	TRUE	FALSE	Positive	TRUE	Weighted	FALSE	11.699	1.05	1.04	1.07
13:26202862:A:G_250.2	250.2	Type 2 diabetes	endocrine/metabolic	13:26202862:A:G	0.55845	1.00175	0.9959	1.00763	0.253016	Unweighted	FALSE	FALSE	Positive	FALSE	Weighted	FALSE	9.69897	1.05	1.03	1.06
13:30468315:G:T_250.2	250.2	Type 2 diabetes	endocrine/metabolic	13:30468315:G:T	0.837959	0.999347	0.993105	1.00563	0.0767771	Unweighted	FALSE	FALSE	Negative	FALSE	Weighted	FALSE	8	1.04	1.03	1.06
13:32980164:G:A_250.2	250.2	Type 2 diabetes	endocrine/metabolic	13:32980164:G:A	0.0364068	1.00667	1.00042	1.01297	1.43882	Unweighted	TRUE	FALSE	Positive	TRUE	Unweighted	FALSE	9.09691	1.05	1.04	1.07
13:50521959:A:T_250.2	250.2	Type 2 diabetes	endocrine/metabolic	13:50521959:A:T	0.0210743	1.00649	1.00097	1.01203	1.67625	Unweighted	TRUE	FALSE	Positive	TRUE	Weighted	FALSE	7.69897	1.04	1.03	1.05
13:58503272:A:T_250.2	250.2	Type 2 diabetes	endocrine/metabolic	13:58503272:A:T	0.178502	1.00375	0.998293	1.00923	0.748358	Unweighted	FALSE	FALSE	Positive	FALSE	Unweighted	FALSE	10.2218	1.05	1.03	1.06
13:80143021:G:A_250.2	250.2	Type 2 diabetes	endocrine/metabolic	13:80143021:G:A	0.0294716	1.00633	1.00063	1.01207	1.5306	Unweighted	TRUE	FALSE	Positive	TRUE	Weighted	FALSE	30.699	1.09	1.07	1.1
13:109294865:T:C_250.2	250.2	Type 2 diabetes	endocrine/metabolic	13:109294865:T:C	0.792517	0.99931	0.994181	1.00447	0.100991	Unweighted	FALSE	FALSE	Negative	FALSE	Weighted	FALSE	7.39794	1.04	1.02	1.05
14:22819726:C:G_250.2	250.2	Type 2 diabetes	endocrine/metabolic	14:22819726:C:G	0.224719	1.00408	0.997499	1.01071	0.64836	Unweighted	FALSE	FALSE	Positive	FALSE	Unweighted	FALSE	7.69897	1.04	1.03	1.06
14:32833676:G:T_250.2	250.2	Type 2 diabetes	endocrine/metabolic	14:32833676:G:T	0.0198441	1.00608	1.00096	1.01123	1.70237	Unweighted	TRUE	FALSE	Positive	TRUE	Weighted	FALSE	8.52288	1.04	1.03	1.05
14:38379215:G:T_250.2	250.2	Type 2 diabetes	endocrine/metabolic	14:38379215:G:T	0.839962	0.999434	0.993957	1.00494	0.0757406	Unweighted	FALSE	FALSE	Negative	FALSE	Weighted	FALSE	7.69897	1.04	1.03	1.06
14:79465698:G:C_250.2	250.2	Type 2 diabetes	endocrine/metabolic	14:79465698:G:C	0.108672	1.0056	0.998763	1.01248	0.963882	Unweighted	FALSE	FALSE	Positive	FALSE	Weighted	FALSE	13.1549	1.06	1.04	1.08
14:91497378:A:G_250.2	250.2	Type 2 diabetes	endocrine/metabolic	14:91497378:A:G	0.437076	0.997994	0.992953	1.00306	0.359443	Unweighted	FALSE	FALSE	Negative	FALSE	Weighted	FALSE	8.1549	1.04	1.03	1.05
14:103427734:G:T_250.2	250.2	Type 2 diabetes	endocrine/metabolic	14:103427734:G:T	0.852455	1.00053	0.994951	1.00614	0.0693287	Unweighted	FALSE	FALSE	Positive	FALSE	Weighted	FALSE	7.52288	1.04	1.02	1.05
15:38541832:T:C_250.2	250.2	Type 2 diabetes	endocrine/metabolic	15:38541832:T:C	0.871986	1.00045	0.994981	1.00595	0.0594906	Unweighted	FALSE	FALSE	Positive	FALSE	Weighted	FALSE	13.3979	1.06	1.04	1.07
15:41517007:G:A_250.2	250.2	Type 2 diabetes	endocrine/metabolic	15:41517007:G:A	0.453591	0.997959	0.992642	1.00331	0.343335	Unweighted	FALSE	FALSE	Negative	FALSE	Unweighted	FALSE	13	1.05	1.04	1.06
15:52799356:C:T_250.2	250.2	Type 2 diabetes	endocrine/metabolic	15:52799356:C:T	0.0108581	1.00874	1.00201	1.01552	1.96425	Unweighted	TRUE	FALSE	Positive	TRUE	Weighted	FALSE	8.30103	1.06	1.04	1.08
15:57164604:A:G_250.2	250.2	Type 2 diabetes	endocrine/metabolic	15:57164604:A:G	0.845306	1.00115	0.989688	1.01274	0.0729862	Unweighted	FALSE	FALSE	Positive	FALSE	Weighted	FALSE	7.39794	1.1	1.06	1.13
15:62102065:G:C_250.2	250.2	Type 2 diabetes	endocrine/metabolic	15:62102065:G:C	0.0364434	1.00548	1.00034	1.01064	1.43838	Unweighted	TRUE	FALSE	Positive	TRUE	Weighted	FALSE	12.5229	1.05	1.03	1.06
15:63579093:C:T_250.2	250.2	Type 2 diabetes	endocrine/metabolic	15:63579093:C:T	0.89168	1.00036	0.995126	1.00563	0.0497911	Unweighted	FALSE	FALSE	Positive	FALSE	Weighted	FALSE	9.30103	1.04	1.03	1.05
15:67788548:A:T_250.2	250.2	Type 2 diabetes	endocrine/metabolic	15:67788548:A:T	0.917963	1.00027	0.995063	1.00551	0.0371749	Unweighted	FALSE	FALSE	Positive	FALSE	Weighted	FALSE	8.30103	1.04	1.03	1.05
15:75639788:G:T_250.2	250.2	Type 2 diabetes	endocrine/metabolic	15:75639788:G:T	0.242388	1.00325	0.997804	1.00874	0.615489	Unweighted	FALSE	FALSE	Positive	FALSE	Weighted	FALSE	9.22185	1.05	1.03	1.06
15:77525786:C:A_250.2	250.2	Type 2 diabetes	endocrine/metabolic	15:77525786:C:A	0.091819	1.00465	0.999246	1.01008	1.03707	Unweighted	FALSE	FALSE	Positive	FALSE	Unweighted	FALSE	28.5229	1.08	1.07	1.1
19:33399932:C:G_250.2	250.2	Type 2 diabetes	endocrine/metabolic	19:33399932:C:G	0.738812	1.00087	0.99577	1.00599	0.131466	Unweighted	FALSE	FALSE	Positive	FALSE	Weighted	FALSE	7.39794	1.04	1.02	1.05
19:44908684:T:C_250.2	250.2	Type 2 diabetes	endocrine/metabolic	19:44908684:T:C	0.00441902	1.01121	1.00348	1.019	2.35467	Unweighted	TRUE	FALSE	Positive	TRUE	Weighted	FALSE	17.5229	1.08	1.06	1.1
19:45653761:A:G_250.2	250.2	Type 2 diabetes	endocrine/metabolic	19:45653761:A:G	0.000820856	1.00875	1.00362	1.01392	3.08573	Unweighted	TRUE	FALSE	Positive	TRUE	Weighted	FALSE	13	1.05	1.04	1.06
19:45675403:T:C_250.2	250.2	Type 2 diabetes	endocrine/metabolic	19:45675403:T:C	0.027725	1.00574	1.00063	1.01087	1.55713	Unweighted	TRUE	FALSE	Positive	TRUE	Weighted	FALSE	8.30103	1.04	1.03	1.05
19:47065746:G:A_250.2	250.2	Type 2 diabetes	endocrine/metabolic	19:47065746:G:A	0.0702846	1.00492	0.999594	1.01027	1.15314	Unweighted	FALSE	FALSE	Positive	FALSE	Unweighted	FALSE	11.0458	1.05	1.03	1.06
20:21486157:T:C_250.2	250.2	Type 2 diabetes	endocrine/metabolic	20:21486157:T:C	0.153834	0.994345	0.986625	1.00213	0.812947	Unweighted	FALSE	FALSE	Negative	FALSE	Weighted	FALSE	8	1.06	1.04	1.08
20:34008898:G:A_250.2	250.2	Type 2 diabetes	endocrine/metabolic	20:34008898:G:A	0.77803	0.999193	0.993604	1.00481	0.109004	Unweighted	FALSE	FALSE	Negative	FALSE	Weighted	FALSE	9.69897	1.04	1.03	1.06
20:44373081:C:T_250.2	250.2	Type 2 diabetes	endocrine/metabolic	20:44373081:C:T	0.0948979	1.00569	0.999016	1.0124	1.02274	Unweighted	FALSE	FALSE	Positive	FALSE	Unweighted	FALSE	16.5229	1.09	1.07	1.12
20:44413724:C:T_250.2	250.2	Type 2 diabetes	endocrine/metabolic	20:44413724:C:T	0.00594824	1.02201	1.00628	1.03799	2.22561	Unweighted	TRUE	FALSE	Positive	TRUE	Unweighted	FALSE	21.699	1.18	1.15	1.23
20:46969925:G:A_250.2	250.2	Type 2 diabetes	endocrine/metabolic	20:46969925:G:A	0.0585333	1.0061	0.999781	1.01247	1.2326	Unweighted	FALSE	FALSE	Positive	FALSE	Weighted	FALSE	10.699	1.05	1.03	1.06
20:50215598:C:T_250.2	250.2	Type 2 diabetes	endocrine/metabolic	20:50215598:C:T	0.65634	1.00115	0.996109	1.00621	0.182871	Unweighted	FALSE	FALSE	Positive	FALSE	Weighted	FALSE	10.699	1.04	1.03	1.06
20:52607055:A:T_250.2	250.2	Type 2 diabetes	endocrine/metabolic	20:52607055:A:T	0.559565	1.00187	0.995597	1.00819	0.252149	Unweighted	FALSE	FALSE	Positive	FALSE	Unweighted	FALSE	8.1549	1.04	1.03	1.06
20:58819573:C:G_250.2	250.2	Type 2 diabetes	endocrine/metabolic	20:58819573:C:G	0.881502	1.00039	0.995313	1.00549	0.0547766	Unweighted	FALSE	FALSE	Positive	FALSE	Weighted	FALSE	13.301	1.05	1.04	1.06
22:31952854:C:T_250.2	250.2	Type 2 diabetes	endocrine/metabolic	22:31952854:C:T	0.394171	1.00499	0.99355	1.01656	0.404315	Unweighted	FALSE	FALSE	Positive	FALSE	Weighted	FALSE	7.69897	1.07	1.04	1.09
22:41093916:G:A_250.2	250.2	Type 2 diabetes	endocrine/metabolic	22:41093916:G:A	0.188762	1.00411	0.997989	1.01026	0.724085	Unweighted	FALSE	FALSE	Positive	FALSE	Weighted	FALSE	7.39794	1.04	1.03	1.05
6:32658626:A:G_476	476	Allergic rhinitis	respiratory	6:32658626:A:G	0.0212365	1.00732	1.00109	1.0136	1.67292	Unweighted	TRUE	FALSE	Positive	TRUE	Unweighted	FALSE	30	1.1236	1.11	1.15
2:102316052:G:T_476	476	Allergic rhinitis	respiratory	2:102316052:G:T	0.0171818	1.00975	1.00172	1.01784	1.76493	Unweighted	TRUE	FALSE	Positive	TRUE	Unweighted	FALSE	29.699	1.13636	1.11	1.15
4:38797027:C:A_476	476	Allergic rhinitis	respiratory	4:38797027:C:A	0.659691	1.00147	0.99494	1.00805	0.180659	Unweighted	FALSE	FALSE	Positive	FALSE	Weighted	FALSE	26.3979	1.11111	1.09	1.12
5:111131801:C:T_476	476	Allergic rhinitis	respiratory	5:111131801:C:T	0.0028051	1.00873	1.003	1.0145	2.55205	Unweighted	TRUE	FALSE	Positive	TRUE	Weighted	FALSE	25.5229	1.08	1.07	1.1
11:76582714:G:A_476	476	Allergic rhinitis	respiratory	11:76582714:G:A	0.00414197	1.0082	1.00259	1.01384	2.38279	Unweighted	TRUE	FALSE	Positive	TRUE	Unweighted	FALSE	23.1549	1.08	1.06	1.09
16:11183501:C:T_476	476	Allergic rhinitis	respiratory	16:11183501:C:T	0.5296	1.00184	0.996106	1.00761	0.276052	Unweighted	FALSE	FALSE	Positive	FALSE	Weighted	FALSE	16.699	1.07527	1.05	1.09
17:39875935:T:C_476	476	Allergic rhinitis	respiratory	17:39875935:T:C	0.949745	1.00018	0.994472	1.00593	0.0223929	Unweighted	FALSE	FALSE	Positive	FALSE	Weighted	FALSE	16.699	1.06383	1.05	1.09
4:122496409:A:G_476	476	Allergic rhinitis	respiratory	4:122496409:A:G	0.616179	1.00155	0.995492	1.00765	0.210293	Unweighted	FALSE	FALSE	Positive	FALSE	Unweighted	FALSE	14.5229	1.07	1.05	1.08
2:8311368:A:G_476	476	Allergic rhinitis	respiratory	2:8311368:A:G	0.141877	1.00481	0.998398	1.01126	0.848087	Unweighted	FALSE	FALSE	Positive	FALSE	Unweighted	FALSE	14	1.06383	1.05	1.09
9:6177453:G:A_476	476	Allergic rhinitis	respiratory	9:6177453:G:A	0.548586	1.00243	0.994516	1.0104	0.260756	Unweighted	FALSE	FALSE	Positive	FALSE	Weighted	FALSE	13.699	1.08	1.06	1.1
2:198079128:T:A_476	476	Allergic rhinitis	respiratory	2:198079128:T:A	0.0262511	1.00649	1.00076	1.01224	1.58085	Unweighted	TRUE	FALSE	Positive	TRUE	Weighted	FALSE	13.3979	1.06383	1.04	1.08
3:188402113:G:A_476	476	Allergic rhinitis	respiratory	3:188402113:G:A	0.842025	0.999425	0.993793	1.00509	0.0746752	Unweighted	FALSE	FALSE	Negative	FALSE	Weighted	FALSE	12.699	1.06	1.04	1.07
10:9001956:T:C_476	476	Allergic rhinitis	respiratory	10:9001956:T:C	0.95391	0.999775	0.99218	1.00743	0.0204925	Unweighted	FALSE	FALSE	Negative	FALSE	Weighted	FALSE	11.5229	1.07	1.05	1.09
15:67175947:A:G_476	476	Allergic rhinitis	respiratory	15:67175947:A:G	0.119015	1.00566	0.99855	1.01281	0.924398	Unweighted	FALSE	FALSE	Positive	FALSE	Unweighted	FALSE	11.2218	1.07	1.05	1.09
8:80350661:A:G_476	476	Allergic rhinitis	respiratory	8:80350661:A:G	0.483375	0.997958	0.99227	1.00368	0.315716	Unweighted	FALSE	FALSE	Negative	FALSE	Weighted	FALSE	9.69897	1.05	1.04	1.07
14:37682050:A:G_476	476	Allergic rhinitis	respiratory	14:37682050:A:G	0.659837	1.00162	0.994443	1.00884	0.180563	Unweighted	FALSE	FALSE	Positive	FALSE	Weighted	FALSE	8.22185	1.06	1.04	1.08
8:127797311:T:A_476	476	Allergic rhinitis	respiratory	8:127797311:T:A	0.480216	1.00217	0.996162	1.00821	0.318563	Unweighted	FALSE	FALSE	Positive	FALSE	Weighted	FALSE	7.39794	1.05	1.03	1.07
5:35862739:C:T_476	476	Allergic rhinitis	respiratory	5:35862739:C:T	0.184257	1.00443	0.997897	1.01101	0.734575	Unweighted	FALSE	FALSE	Positive	FALSE	Unweighted	FALSE	31.3979	1.06383	1.05	1.08
6:90296508:G:A_476	476	Allergic rhinitis	respiratory	6:90296508:G:A	0.301276	1.00339	0.996968	1.00986	0.521036	Unweighted	FALSE	FALSE	Positive	FALSE	Unweighted	FALSE	17.699	1.05263	1.04	1.06
1:161217875:C:T_476	476	Allergic rhinitis	respiratory	1:161217875:C:T	0.985643	0.999944	0.993865	1.00606	0.00628028	Unweighted	FALSE	FALSE	Negative	FALSE	Weighted	FALSE	18.2218	1.05	1.04	1.06
15:41468419:A:G_476	476	Allergic rhinitis	respiratory	15:41468419:A:G	0.878265	1.00047	0.994417	1.00657	0.0563744	Unweighted	FALSE	FALSE	Positive	FALSE	Weighted	FALSE	14	1.05	1.03	1.06
4:102604193:C:T_476	476	Allergic rhinitis	respiratory	4:102604193:C:T	0.318458	1.00302	0.997091	1.00899	0.496948	Unweighted	FALSE	FALSE	Positive	FALSE	Weighted	FALSE	15	1.04167	1.03	1.05
7:28120494:C:G_476	476	Allergic rhinitis	respiratory	7:28120494:C:G	0.0642118	1.006	0.999647	1.0124	1.19238	Unweighted	FALSE	FALSE	Positive	FALSE	Weighted	FALSE	13.5229	1.05	1.03	1.06
3:51488660:G:A_476	476	Allergic rhinitis	respiratory	3:51488660:G:A	0.25312	1.00411	0.99707	1.0112	0.596674	Unweighted	FALSE	FALSE	Positive	FALSE	Unweighted	FALSE	12.699	1.05263	1.03	1.06
2:28391534:T:C_476	476	Allergic rhinitis	respiratory	2:28391534:T:C	0.981935	0.999933	0.994166	1.00573	0.00791744	Unweighted	FALSE	FALSE	Negative	FALSE	Weighted	FALSE	12.1549	1.03093	1.03	1.04
1:72286547:T:C_476	476	Allergic rhinitis	respiratory	1:72286547:T:C	0.171527	1.00428	0.998153	1.01044	0.765667	Unweighted	FALSE	FALSE	Positive	FALSE	Unweighted	FALSE	14.0458	1.04167	1.03	1.05
12:120852371:T:C_476	476	Allergic rhinitis	respiratory	12:120852371:T:C	0.219041	1.00355	0.997895	1.00924	0.659474	Unweighted	FALSE	FALSE	Positive	FALSE	Unweighted	FALSE	10.3979	1.03	1.02	1.04
2:227874419:G:T_476	476	Allergic rhinitis	respiratory	2:227874419:G:T	0.927298	1.0003	0.993856	1.00679	0.0327806	Unweighted	FALSE	FALSE	Positive	FALSE	Weighted	FALSE	9.69897	1.04167	1.03	1.05
15:60776148:G:A_476	476	Allergic rhinitis	respiratory	15:60776148:G:A	0.219766	0.99508	0.987273	1.00295	0.658039	Unweighted	FALSE	FALSE	Negative	FALSE	Weighted	FALSE	12.2218	1.07527	1.05	1.09
13:42414410:T:G_476	476	Allergic rhinitis	respiratory	13:42414410:T:G	0.251231	1.00333	0.997648	1.00905	0.599927	Unweighted	FALSE	FALSE	Positive	FALSE	Weighted	FALSE	10	1.03	1.02	1.04
12:49951888:T:A_476	476	Allergic rhinitis	respiratory	12:49951888:T:A	0.0958338	1.00662	0.998833	1.01447	1.01848	Unweighted	FALSE	FALSE	Positive	FALSE	Unweighted	FALSE	9.30103	1.04	1.03	1.05
10:30027143:C:G_411.4	411.4	Coronary atherosclerosis	circulatory system	10:30027143:C:G	0.550054	1.00159	0.99639	1.00681	0.259595	Unweighted	FALSE	FALSE	Positive	FALSE	Unweighted	FALSE	11	1.15	1.11	1.2
10:112996282:A:T_250.2	250.2	Type 2 diabetes	endocrine/metabolic	10:112996282:A:T	1.35825e-21	1.02807	1.02224	1.03393	20.867	Unweighted	TRUE	TRUE	Positive	TRUE	Unweighted	TRUE	11.301	1.36	1.2	1.54
16:53767042:T:C_278.1	278.1	Obesity	endocrine/metabolic	16:53767042:T:C	2.82039e-18	1.02497	1.0193	1.03066	17.5497	Unweighted	TRUE	TRUE	Positive	TRUE	Unweighted	TRUE	12.301	1.25	1.1	1.4
16:79648854:T:C_278.1	278.1	Obesity	endocrine/metabolic	16:79648854:T:C	0.154455	1.00384	0.998558	1.00915	0.811199	Unweighted	FALSE	FALSE	Positive	FALSE	Unweighted	FALSE	7.69897	1.39	1.23	1.4
18:60183864:T:C_278.1	278.1	Obesity	endocrine/metabolic	18:60183864:T:C	0.000106537	1.01251	1.00616	1.01889	3.9725	Unweighted	TRUE	FALSE	Positive	TRUE	Unweighted	FALSE	8.39794	1.26	1.09	1.43
7:130782095:A:G_250.2	250.2	Type 2 diabetes	endocrine/metabolic	7:130782095:A:G	0.310234	1.00268	0.997514	1.00786	0.50831	Unweighted	FALSE	FALSE	Positive	FALSE	Unweighted	FALSE	9.69897	1.07	1.05	1.1
8:94948283:T:C_250.2	250.2	Type 2 diabetes	endocrine/metabolic	8:94948283:T:C	0.161289	1.00364	0.998549	1.00876	0.792395	Unweighted	FALSE	FALSE	Positive	FALSE	Weighted	FALSE	9	1.06	1.04	1.09
11:72722053:A:C_250.2	250.2	Type 2 diabetes	endocrine/metabolic	11:72722053:A:C	0.000288518	1.015	1.00686	1.02319	3.53983	Unweighted	TRUE	FALSE	Positive	TRUE	Unweighted	FALSE	22	1.14	1.11	1.17
2:60357684:G:A_250.2	250.2	Type 2 diabetes	endocrine/metabolic	2:60357684:G:A	0.00136251	1.00834	1.00323	1.01348	2.86566	Unweighted	TRUE	FALSE	Positive	TRUE	Weighted	FALSE	14.5229	1.08	1.06	1.1
9:79337213:C:T_250.2	250.2	Type 2 diabetes	endocrine/metabolic	9:79337213:C:T	0.186297	1.00651	0.996872	1.01624	0.729793	Unweighted	FALSE	FALSE	Positive	FALSE	Weighted	FALSE	7.52288	1.11	1.07	1.15
2:226155937:A:G_250.2	250.2	Type 2 diabetes	endocrine/metabolic	2:226155937:A:G	0.00581631	1.00774	1.00223	1.01327	2.23535	Unweighted	TRUE	FALSE	Positive	TRUE	Unweighted	FALSE	19.301	1.11	1.08	1.13
15:80139880:A:G_250.2	250.2	Type 2 diabetes	endocrine/metabolic	15:80139880:A:G	0.0218822	1.0063	1.00091	1.01172	1.65991	Unweighted	TRUE	FALSE	Positive	TRUE	Weighted	FALSE	8.69897	1.06	1.04	1.08
4:6301295:C:T_250.2	250.2	Type 2 diabetes	endocrine/metabolic	4:6301295:C:T	0.055216	1.00537	0.999881	1.0109	1.25794	Unweighted	FALSE	FALSE	Positive	FALSE	Weighted	FALSE	7.52288	1.13	1.08	1.18
16:53811575:C:A_250.2	250.2	Type 2 diabetes	endocrine/metabolic	16:53811575:C:A	0.00193549	1.00889	1.00326	1.01456	2.71321	Unweighted	TRUE	FALSE	Positive	TRUE	Weighted	FALSE	7.52288	1.13	1.08	1.18
11:2670241:A:G_250.2	250.2	Type 2 diabetes	endocrine/metabolic	11:2670241:A:G	0.00500146	1.00765	1.0023	1.01303	2.3009	Unweighted	TRUE	FALSE	Positive	TRUE	Unweighted	FALSE	12.5229	1.08	1.06	1.1
12:65781114:G:C_250.2	250.2	Type 2 diabetes	endocrine/metabolic	12:65781114:G:C	0.00975242	1.00991	1.00239	1.01748	2.01089	Unweighted	TRUE	FALSE	Positive	TRUE	Unweighted	FALSE	8.39794	1.1	1.07	1.14
12:121022883:T:A_250.2	250.2	Type 2 diabetes	endocrine/metabolic	12:121022883:T:A	0.0485154	1.00697	1.00005	1.01394	1.31412	Unweighted	TRUE	FALSE	Positive	TRUE	Unweighted	FALSE	7.69897	1.07	1.05	1.1
15:90978107:C:A_250.2	250.2	Type 2 diabetes	endocrine/metabolic	15:90978107:C:A	0.00333849	1.00854	1.00283	1.01428	2.47645	Unweighted	TRUE	FALSE	Positive	TRUE	Unweighted	FALSE	9.69897	1.07	1.05	1.09
11:92940662:C:T_250.2	250.2	Type 2 diabetes	endocrine/metabolic	11:92940662:C:T	0.000752809	1.00953	1.00398	1.01512	3.12332	Unweighted	TRUE	FALSE	Positive	TRUE	Unweighted	FALSE	14.0969	1.09	1.06	1.11
3:185811292:A:C_250.2	250.2	Type 2 diabetes	endocrine/metabolic	3:185811292:A:C	9.49246e-06	1.01232	1.00685	1.01782	5.02262	Unweighted	TRUE	TRUE	Positive	TRUE	Unweighted	TRUE	8.69897	1.14	1.09	1.19
7:28156603:A:G_250.2	250.2	Type 2 diabetes	endocrine/metabolic	7:28156603:A:G	1.07195e-05	1.01165	1.00645	1.01688	4.96983	Unweighted	TRUE	TRUE	Positive	TRUE	Unweighted	TRUE	8.52288	1.13	1.09	1.18
10:92705802:C:T_250.2	250.2	Type 2 diabetes	endocrine/metabolic	10:92705802:C:T	0.0202201	1.00623	1.00097	1.01152	1.69422	Unweighted	TRUE	FALSE	Positive	TRUE	Unweighted	FALSE	15	1.18	1.13	1.23
6:20687890:T:A_250.2	250.2	Type 2 diabetes	endocrine/metabolic	6:20687890:T:A	2.05002e-05	1.01233	1.00664	1.01805	4.68824	Unweighted	TRUE	TRUE	Positive	TRUE	Unweighted	TRUE	21.699	1.25	1.2	1.31
9:22133285:G:A_250.2	250.2	Type 2 diabetes	endocrine/metabolic	9:22133285:G:A	0.00116537	1.01099	1.00434	1.01769	2.93354	Unweighted	TRUE	FALSE	Positive	TRUE	Unweighted	FALSE	10	1.2	1.13	1.27
7:28140937:T:C_250.2	250.2	Type 2 diabetes	endocrine/metabolic	7:28140937:T:C	1.58489e-05	1.01142	1.00622	1.01664	4.8	Unweighted	TRUE	TRUE	Positive	TRUE	Unweighted	TRUE	13.301	1.1	1.07	1.13
10:12286011:A:G_250.2	250.2	Type 2 diabetes	endocrine/metabolic	10:12286011:A:G	0.00768335	1.00902	1.00238	1.0157	2.11445	Unweighted	TRUE	FALSE	Positive	TRUE	Unweighted	FALSE	10	1.11	1.07	1.14
12:71269322:C:T_250.2	250.2	Type 2 diabetes	endocrine/metabolic	12:71269322:C:T	0.447594	1.00221	0.996511	1.00795	0.349116	Unweighted	FALSE	FALSE	Positive	FALSE	Weighted	FALSE	9	1.09	1.06	1.12
2:43505684:T:C_250.2	250.2	Type 2 diabetes	endocrine/metabolic	2:43505684:T:C	0.219996	1.00537	0.9968	1.01402	0.657586	Unweighted	FALSE	FALSE	Positive	FALSE	Weighted	FALSE	9	1.15	1.1	1.2
1:119975336:G:T_250.2	250.2	Type 2 diabetes	endocrine/metabolic	1:119975336:G:T	0.0967924	1.00716	0.998715	1.01568	1.01416	Unweighted	FALSE	FALSE	Positive	FALSE	Weighted	FALSE	7.39794	1.13	1.08	1.17
6:20703721:A:G_250.2	250.2	Type 2 diabetes	endocrine/metabolic	6:20703721:A:G	0.000259264	1.01046	1.00484	1.01612	3.58626	Unweighted	TRUE	FALSE	Positive	TRUE	Unweighted	FALSE	11	1.25	1.17	1.33
3:64726228:C:T_250.2	250.2	Type 2 diabetes	endocrine/metabolic	3:64726228:C:T	0.0175106	1.00665	1.00116	1.01217	1.7567	Unweighted	TRUE	FALSE	Positive	TRUE	Weighted	FALSE	8	1.09	1.06	1.12
5:126582456:A:G_743.1	743.1	Osteoporosis	musculoskeletal	5:126582456:A:G	0.485102	1.0024	0.995673	1.00918	0.314167	Unweighted	FALSE	FALSE	Positive	FALSE	Unweighted	FALSE	8.69897	2.25	1.72	2.94
1:109279544:G:A_411.4	411.4	Coronary atherosclerosis	circulatory system	1:109279544:G:A	0.0888648	1.00529	0.999199	1.01142	1.05127	Unweighted	FALSE	FALSE	Positive	FALSE	Weighted	FALSE	9.52288	1.11	1.08	1.15
1:222650187:A:C_411.4	411.4	Coronary atherosclerosis	circulatory system	1:222650187:A:C	0.000868306	1.00905	1.00372	1.01442	3.06133	Unweighted	TRUE	FALSE	Positive	TRUE	Unweighted	FALSE	8	1.14	1.09	1.2
6:12927312:C:G_411.4	411.4	Coronary atherosclerosis	circulatory system	6:12927312:C:G	0.0165038	1.0068	1.00124	1.01239	1.78242	Unweighted	TRUE	FALSE	Positive	TRUE	Unweighted	FALSE	9	1.1	1.06	1.13
17:2223210:G:C_411.4	411.4	Coronary atherosclerosis	circulatory system	17:2223210:G:C	0.00604914	1.00732	1.00209	1.01258	2.21831	Unweighted	TRUE	FALSE	Positive	TRUE	Unweighted	FALSE	9	1.07	1.05	1.09
17:48911235:C:T_411.4	411.4	Coronary atherosclerosis	circulatory system	17:48911235:C:T	0.447816	1.00195	0.996929	1.00699	0.348901	Unweighted	FALSE	FALSE	Positive	FALSE	Weighted	FALSE	7.69897	1.06	1.04	1.08
1:56497149:A:G_411.4	411.4	Coronary atherosclerosis	circulatory system	1:56497149:A:G	0.0139901	1.01101	1.00222	1.01988	1.85418	Unweighted	TRUE	FALSE	Positive	TRUE	Weighted	FALSE	18.3979	1.17	1.13	1.22
6:133893387:C:G_411.4	411.4	Coronary atherosclerosis	circulatory system	6:133893387:C:G	0.031192	1.00564	1.00051	1.0108	1.50596	Unweighted	TRUE	FALSE	Positive	TRUE	Weighted	FALSE	12	1.08	1.06	1.1
7:130023656:C:T_411.4	411.4	Coronary atherosclerosis	circulatory system	7:130023656:C:T	0.00230751	1.0087	1.0031	1.01434	2.63686	Unweighted	TRUE	FALSE	Positive	TRUE	Unweighted	FALSE	17.0458	1.09	1.07	1.12
10:102959339:G:A_411.4	411.4	Coronary atherosclerosis	circulatory system	10:102959339:G:A	0.0848475	1.00673	0.999079	1.01444	1.07136	Unweighted	FALSE	FALSE	Positive	FALSE	Weighted	FALSE	9	1.12	1.08	1.16
13:110308365:A:G_411.4	411.4	Coronary atherosclerosis	circulatory system	13:110308365:A:G	0.0226858	1.00579	1.00081	1.0108	1.64425	Unweighted	TRUE	FALSE	Positive	TRUE	Unweighted	FALSE	8.39794	1.07	1.05	1.09
14:99667605:T:C_411.4	411.4	Coronary atherosclerosis	circulatory system	14:99667605:T:C	0.322295	1.00259	0.997472	1.00772	0.491746	Unweighted	FALSE	FALSE	Positive	FALSE	Weighted	FALSE	10	1.07	1.05	1.1
6:160540105:T:C_411.4	411.4	Coronary atherosclerosis	circulatory system	6:160540105:T:C	0.455665	1.00437	0.992931	1.01594	0.341354	Unweighted	FALSE	FALSE	Positive	FALSE	Unweighted	FALSE	10.5229	1.51	1.33	1.7
10:44280376:C:T_411.4	411.4	Coronary atherosclerosis	circulatory system	10:44280376:C:T	0.0248159	1.00717	1.00091	1.01348	1.60527	Unweighted	TRUE	FALSE	Positive	TRUE	Unweighted	FALSE	9.52288	1.09	1.07	1.13
6:35067023:G:C_411.4	411.4	Coronary atherosclerosis	circulatory system	6:35067023:G:C	0.261145	1.00416	0.996913	1.01147	0.583118	Unweighted	FALSE	FALSE	Positive	FALSE	Weighted	FALSE	8	1.07	1.05	1.1
11:116778201:G:C_411.4	411.4	Coronary atherosclerosis	circulatory system	11:116778201:G:C	0.195774	1.00423	0.997829	1.01067	0.708244	Unweighted	FALSE	FALSE	Positive	FALSE	Weighted	FALSE	17	1.13	1.1	1.16
15:78796769:A:G_411.4	411.4	Coronary atherosclerosis	circulatory system	15:78796769:A:G	0.000459353	1.00947	1.00416	1.0148	3.33785	Unweighted	TRUE	FALSE	Positive	TRUE	Unweighted	FALSE	12	1.08	1.06	1.1
3:138401110:T:C_411.4	411.4	Coronary atherosclerosis	circulatory system	3:138401110:T:C	0.721694	1.00137	0.993855	1.00894	0.141647	Unweighted	FALSE	FALSE	Positive	FALSE	Weighted	FALSE	7.52288	1.12	1.07	1.16
2:202881162:T:C_411.4	411.4	Coronary atherosclerosis	circulatory system	2:202881162:T:C	0.163048	1.00588	0.997628	1.0142	0.787686	Unweighted	FALSE	FALSE	Positive	FALSE	Unweighted	FALSE	9	1.14	1.09	1.19
9:22098575:A:G_411.4	411.4	Coronary atherosclerosis	circulatory system	9:22098575:A:G	1.01827e-06	1.01254	1.00749	1.01761	5.99214	Unweighted	TRUE	TRUE	Positive	TRUE	Weighted	TRUE	22	1.29	1.23	1.36
17:2222311:G:A_411.4	411.4	Coronary atherosclerosis	circulatory system	17:2222311:G:A	0.00472533	1.00752	1.0023	1.01278	2.32557	Unweighted	TRUE	FALSE	Positive	TRUE	Unweighted	FALSE	9.04576	1.07	1.05	1.09
17:17640408:G:A_411.4	411.4	Coronary atherosclerosis	circulatory system	17:17640408:G:A	0.45366	1.00196	0.99684	1.00711	0.343269	Unweighted	FALSE	FALSE	Positive	FALSE	Weighted	FALSE	9.39794	1.07	1.05	1.09
13:23290518:G:A_250.2	250.2	Type 2 diabetes	endocrine/metabolic	13:23290518:G:A	0.939884	0.999382	0.983459	1.01556	0.0269258	Unweighted	FALSE	FALSE	Negative	FALSE	Weighted	FALSE	7.69897	1.49	1.3	1.72
2:102338622:G:A_495	495	Asthma	respiratory	2:102338622:G:A	6.23135e-06	1.01654	1.00933	1.0238	5.20542	Unweighted	TRUE	TRUE	Positive	TRUE	Weighted	TRUE	9	1.23	1.15	1.31
6:32411712:C:T_495	495	Asthma	respiratory	6:32411712:C:T	0.000847095	1.01012	1.00416	1.01611	3.07207	Unweighted	TRUE	FALSE	Positive	TRUE	Weighted	FALSE	8	1.15	1.1	1.21
17:46969002:C:A_427.21	427.21	Atrial fibrillation	circulatory system	17:46969002:C:A	0.0158414	1.00871	1.00163	1.01585	1.80021	Unweighted	TRUE	FALSE	Positive	TRUE	Weighted	FALSE	8.39794	1.07	1.04	1.09
6:16413394:G:A_427.21	427.21	Atrial fibrillation	circulatory system	6:16413394:G:A	0.0131314	1.00728	1.00152	1.01308	1.88169	Unweighted	TRUE	FALSE	Positive	TRUE	Unweighted	FALSE	20.0458	1.11	1.09	1.14
8:123533862:C:T_427.21	427.21	Atrial fibrillation	circulatory system	8:123533862:C:T	0.288401	1.00532	0.995516	1.01523	0.540003	Unweighted	FALSE	FALSE	Positive	FALSE	Weighted	FALSE	16.0458	1.14	1.11	1.18
10:63556040:G:T_427.21	427.21	Atrial fibrillation	circulatory system	10:63556040:G:T	0.00442252	1.00569	1.00177	1.00962	2.35433	Unweighted	TRUE	FALSE	Positive	TRUE	Weighted	FALSE	13.699	1.06	1.04	1.08
13:22797335:T:C_427.21	427.21	Atrial fibrillation	circulatory system	13:22797335:T:C	0.0566253	1.00414	0.999884	1.00841	1.24699	Unweighted	FALSE	FALSE	Positive	FALSE	Weighted	FALSE	12	1.06	1.04	1.07
14:76961126:G:C_427.21	427.21	Atrial fibrillation	circulatory system	14:76961126:G:C	0.765402	1.00061	0.99662	1.00461	0.11611	Unweighted	FALSE	FALSE	Positive	FALSE	Weighted	FALSE	8.69897	1.05	1.03	1.06
6:122068760:C:T_427.21	427.21	Atrial fibrillation	circulatory system	6:122068760:C:T	0.0172757	1.005	1.00088	1.00913	1.76257	Unweighted	TRUE	FALSE	Positive	TRUE	Unweighted	FALSE	15.699	1.07	1.05	1.08
6:118653635:T:G_427.21	427.21	Atrial fibrillation	circulatory system	6:118653635:T:G	0.0458422	1.00459	1.00008	1.00912	1.33873	Unweighted	TRUE	FALSE	Positive	TRUE	Unweighted	FALSE	15.699	1.07	1.05	1.09
1:205716224:T:C_427.21	427.21	Atrial fibrillation	circulatory system	1:205716224:T:C	0.0819689	1.0036	0.999545	1.00767	1.08635	Unweighted	FALSE	FALSE	Positive	FALSE	Weighted	FALSE	8.09691	1.05	1.03	1.06
17:7516977:C:G_427.21	427.21	Atrial fibrillation	circulatory system	17:7516977:C:G	0.17865	0.997251	0.993259	1.00126	0.747998	Unweighted	FALSE	FALSE	Negative	FALSE	Unweighted	FALSE	11.301	1.06	1.04	1.07
4:148025539:G:T_427.21	427.21	Atrial fibrillation	circulatory system	4:148025539:G:T	0.0144449	1.0104	1.00206	1.01882	1.84028	Unweighted	TRUE	FALSE	Positive	TRUE	Weighted	FALSE	12.1549	1.12	1.08	1.15
5:138052751:A:G_427.21	427.21	Atrial fibrillation	circulatory system	5:138052751:A:G	0.0753175	1.00386	0.999608	1.00812	1.1231	Unweighted	FALSE	FALSE	Positive	FALSE	Weighted	FALSE	31.699	1.1	1.08	1.12
14:34717488:C:T_427.21	427.21	Atrial fibrillation	circulatory system	14:34717488:C:T	0.431492	0.998282	0.994016	1.00257	0.365027	Unweighted	FALSE	FALSE	Negative	FALSE	Weighted	FALSE	12.0458	1.06	1.04	1.08
10:102230055:G:C_427.21	427.21	Atrial fibrillation	circulatory system	10:102230055:G:C	0.723536	1.00071	0.996784	1.00465	0.14054	Unweighted	FALSE	FALSE	Positive	FALSE	Weighted	FALSE	10.699	1.05	1.04	1.07
12:24619033:C:T_427.21	427.21	Atrial fibrillation	circulatory system	12:24619033:C:T	0.0669634	1.00508	0.999646	1.01053	1.17416	Unweighted	FALSE	FALSE	Positive	FALSE	Weighted	FALSE	21	1.11	1.09	1.13
12:75830037:G:A_427.21	427.21	Atrial fibrillation	circulatory system	12:75830037:G:A	0.61758	0.998985	0.995011	1.00297	0.209307	Unweighted	FALSE	FALSE	Negative	FALSE	Weighted	FALSE	8.09691	1.04	1.03	1.06
12:114653212:C:T_427.21	427.21	Atrial fibrillation	circulatory system	12:114653212:C:T	0.0806107	1.00529	0.999358	1.01125	1.09361	Unweighted	FALSE	FALSE	Positive	FALSE	Unweighted	FALSE	8.04576	1.07	1.04	1.09
12:26195496:C:G_427.21	427.21	Atrial fibrillation	circulatory system	12:26195496:C:G	0.29457	0.997537	0.992949	1.00215	0.530811	Unweighted	FALSE	FALSE	Negative	FALSE	Unweighted	FALSE	8.1549	1.05	1.03	1.07
15:98744146:T:C_427.21	427.21	Atrial fibrillation	circulatory system	15:98744146:T:C	0.11737	1.00316	0.999207	1.00713	0.930443	Unweighted	FALSE	FALSE	Positive	FALSE	Unweighted	FALSE	9.69897	1.05	1.03	1.07
7:92655809:A:G_427.21	427.21	Atrial fibrillation	circulatory system	7:92655809:A:G	0.227698	1.00261	0.998374	1.00686	0.642641	Unweighted	FALSE	FALSE	Positive	FALSE	Weighted	FALSE	8.30103	1.05	1.03	1.07
12:32825503:T:C_427.21	427.21	Atrial fibrillation	circulatory system	12:32825503:T:C	0.982594	1.00006	0.994544	1.00561	0.00762587	Unweighted	FALSE	FALSE	Positive	FALSE	Weighted	FALSE	15.5229	1.09	1.07	1.11
20:6591367:A:C_427.21	427.21	Atrial fibrillation	circulatory system	20:6591367:A:C	0.610311	0.998312	0.991845	1.00482	0.214448	Unweighted	FALSE	FALSE	Negative	FALSE	Weighted	FALSE	12.301	1.11	1.08	1.14
14:32512278:G:A_427.21	427.21	Atrial fibrillation	circulatory system	14:32512278:G:A	0.682714	1.00092	0.99651	1.00535	0.165761	Unweighted	FALSE	FALSE	Positive	FALSE	Weighted	FALSE	16.699	1.07	1.06	1.09
1:111919280:A:G_427.21	427.21	Atrial fibrillation	circulatory system	1:111919280:A:G	0.943656	0.999832	0.995194	1.00449	0.0251865	Unweighted	FALSE	FALSE	Negative	FALSE	Weighted	FALSE	8.39794	1.05	1.03	1.07
15:63512308:T:C_427.21	427.21	Atrial fibrillation	circulatory system	15:63512308:T:C	0.805009	0.999297	0.993733	1.00489	0.0941993	Unweighted	FALSE	FALSE	Negative	FALSE	Weighted	FALSE	8.22185	1.06	1.04	1.08
2:61548229:T:C_427.21	427.21	Atrial fibrillation	circulatory system	2:61548229:T:C	0.0506046	1.00401	0.99999	1.00806	1.29581	Unweighted	FALSE	FALSE	Positive	FALSE	Unweighted	FALSE	8.69897	1.05	1.03	1.06
11:19988805:G:A_427.21	427.21	Atrial fibrillation	circulatory system	11:19988805:G:A	0.00058244	1.00788	1.00338	1.01239	3.23475	Unweighted	TRUE	FALSE	Positive	TRUE	Weighted	FALSE	13.699	1.07	1.05	1.09
14:23418974:C:T_427.21	427.21	Atrial fibrillation	circulatory system	14:23418974:C:T	0.0679093	1.00504	0.99963	1.01049	1.16807	Unweighted	FALSE	FALSE	Positive	FALSE	Weighted	FALSE	14.1549	1.08	1.06	1.1
5:143270839:T:C_427.21	427.21	Atrial fibrillation	circulatory system	5:143270839:T:C	0.103805	1.00518	0.998943	1.01145	0.983781	Unweighted	FALSE	FALSE	Positive	FALSE	Weighted	FALSE	10.2218	1.07	1.05	1.09
2:65052671:T:C_427.21	427.21	Atrial fibrillation	circulatory system	2:65052671:T:C	0.00995193	1.00522	1.00125	1.00921	2.00209	Unweighted	TRUE	FALSE	Positive	TRUE	Weighted	FALSE	19.0969	1.07	1.06	1.09
6:117559179:A:G_427.21	427.21	Atrial fibrillation	circulatory system	6:117559179:A:G	0.533028	0.998573	0.9941	1.00307	0.27325	Unweighted	FALSE	FALSE	Negative	FALSE	Weighted	FALSE	7.52288	1.05	1.03	1.07
4:110791276:A:G_427.21	427.21	Atrial fibrillation	circulatory system	4:110791276:A:G	1.51709e-26	1.02395	1.01951	1.02842	25.819	Unweighted	TRUE	TRUE	Positive	TRUE	Unweighted	TRUE	8.22185	1.32	1.2	1.45
2:200330879:C:T_427.21	427.21	Atrial fibrillation	circulatory system	2:200330879:C:T	0.107817	1.00332	0.999275	1.00738	0.967314	Unweighted	FALSE	FALSE	Positive	FALSE	Unweighted	FALSE	16.3979	1.07	1.05	1.08
1:203059583:C:G_427.21	427.21	Atrial fibrillation	circulatory system	1:203059583:C:G	0.0212703	1.00458	1.00068	1.0085	1.67223	Unweighted	TRUE	FALSE	Positive	TRUE	Weighted	FALSE	18	1.07	1.05	1.09
3:66361431:T:C_427.21	427.21	Atrial fibrillation	circulatory system	3:66361431:T:C	0.0361966	1.00428	1.00028	1.00831	1.44133	Unweighted	TRUE	FALSE	Positive	TRUE	Unweighted	FALSE	9.09691	1.05	1.03	1.06
3:179450674:C:T_427.21	427.21	Atrial fibrillation	circulatory system	3:179450674:C:T	0.301332	1.00282	0.997475	1.0082	0.520955	Unweighted	FALSE	FALSE	Positive	FALSE	Unweighted	FALSE	8.52288	1.07	1.04	1.09
12:69703684:T:C_427.21	427.21	Atrial fibrillation	circulatory system	12:69703684:T:C	0.977651	0.999943	0.995985	1.00392	0.00981612	Unweighted	FALSE	FALSE	Negative	FALSE	Weighted	FALSE	12.0969	1.06	1.04	1.07
4:113507558:C:T_427.21	427.21	Atrial fibrillation	circulatory system	4:113507558:C:T	0.376287	0.997861	0.993139	1.00261	0.424481	Unweighted	FALSE	FALSE	Negative	FALSE	Weighted	FALSE	8.69897	1.05	1.03	1.07
2:174690986:C:T_427.21	427.21	Atrial fibrillation	circulatory system	2:174690986:C:T	0.00101987	1.00773	1.00311	1.01237	2.99145	Unweighted	TRUE	FALSE	Positive	TRUE	Unweighted	FALSE	19.2218	1.08	1.07	1.1
1:115768197:G:C_427.21	427.21	Atrial fibrillation	circulatory system	1:115768197:G:C	0.976577	1.00006	0.995915	1.00423	0.0102936	Unweighted	FALSE	FALSE	Positive	FALSE	Weighted	FALSE	14.5229	1.07	1.05	1.09
16:1955981:C:T_427.21	427.21	Atrial fibrillation	circulatory system	16:1955981:C:T	0.113183	1.00329	0.99922	1.00738	0.94622	Unweighted	FALSE	FALSE	Positive	FALSE	Weighted	FALSE	13.3979	1.07	1.05	1.09
8:124847575:C:A_427.21	427.21	Atrial fibrillation	circulatory system	8:124847575:C:A	0.370552	1.00194	0.997698	1.0062	0.431151	Unweighted	FALSE	FALSE	Positive	FALSE	Weighted	FALSE	8.52288	1.05	1.03	1.07
1:170665943:T:C_427.21	427.21	Atrial fibrillation	circulatory system	1:170665943:T:C	0.0139377	1.00506	1.00103	1.00912	1.85581	Unweighted	TRUE	FALSE	Positive	TRUE	Unweighted	FALSE	38.699	1.1	1.09	1.12
12:123962792:T:G_427.21	427.21	Atrial fibrillation	circulatory system	12:123962792:T:G	0.540669	1.0013	0.997134	1.00549	0.267068	Unweighted	FALSE	FALSE	Positive	FALSE	Weighted	FALSE	8.22185	1.05	1.03	1.06
17:70351197:G:T_427.21	427.21	Atrial fibrillation	circulatory system	17:70351197:G:T	0.886034	0.999714	0.995806	1.00364	0.0525494	Unweighted	FALSE	FALSE	Negative	FALSE	Weighted	FALSE	8.52288	1.05	1.03	1.06
4:102994461:T:C_427.21	427.21	Atrial fibrillation	circulatory system	4:102994461:T:C	0.0390506	1.00417	1.00021	1.00814	1.40837	Unweighted	TRUE	FALSE	Positive	TRUE	Weighted	FALSE	10.3979	1.05	1.04	1.07
8:140736225:G:A_427.21	427.21	Atrial fibrillation	circulatory system	8:140736225:G:A	0.955632	0.999887	0.9959	1.00389	0.0197095	Unweighted	FALSE	FALSE	Negative	FALSE	Weighted	FALSE	9.69897	1.05	1.03	1.07
7:28373568:C:A_427.21	427.21	Atrial fibrillation	circulatory system	7:28373568:C:A	0.0145699	1.00592	1.00117	1.01069	1.83654	Unweighted	TRUE	FALSE	Positive	TRUE	Unweighted	FALSE	10.5229	1.06	1.04	1.08
10:73660356:C:A_427.21	427.21	Atrial fibrillation	circulatory system	10:73660356:C:A	0.0112803	1.00606	1.00137	1.01078	1.94768	Unweighted	TRUE	FALSE	Positive	TRUE	Unweighted	FALSE	26.2218	1.12	1.1	1.15
2:69884579:C:A_427.21	427.21	Atrial fibrillation	circulatory system	2:69884579:C:A	0.783091	1.00055	0.996619	1.0045	0.106188	Unweighted	FALSE	FALSE	Positive	FALSE	Weighted	FALSE	17	1.07	1.05	1.08
4:110775495:A:T_427.21	427.21	Atrial fibrillation	circulatory system	4:110775495:A:T	1.33935e-26	1.02402	1.01957	1.02849	25.8731	Unweighted	TRUE	TRUE	Positive	TRUE	Weighted	TRUE	426.699	1.48	1.45	1.5
8:21947754:T:C_427.21	427.21	Atrial fibrillation	circulatory system	8:21947754:T:C	0.000722759	1.00973	1.00408	1.01541	3.14101	Unweighted	TRUE	FALSE	Positive	TRUE	Unweighted	FALSE	12.3979	1.09	1.07	1.12
9:94730238:T:C_427.21	427.21	Atrial fibrillation	circulatory system	9:94730238:T:C	0.0158801	1.00504	1.00094	1.00915	1.79915	Unweighted	TRUE	FALSE	Positive	TRUE	Weighted	FALSE	34.699	1.1	1.08	1.12
5:114400719:G:A_427.21	427.21	Atrial fibrillation	circulatory system	5:114400719:G:A	2.27622e-05	1.00982	1.00527	1.0144	4.64278	Unweighted	TRUE	TRUE	Positive	TRUE	Weighted	TRUE	10	1.05	1.04	1.07
15:73374914:T:G_427.21	427.21	Atrial fibrillation	circulatory system	15:73374914:T:G	0.000238026	1.00991	1.00461	1.01524	3.62338	Unweighted	TRUE	FALSE	Positive	TRUE	Weighted	FALSE	26.699	1.11	1.09	1.14
3:111873991:G:A_427.21	427.21	Atrial fibrillation	circulatory system	3:111873991:G:A	0.0597876	1.00616	0.999747	1.01262	1.22339	Unweighted	FALSE	FALSE	Positive	FALSE	Unweighted	FALSE	10.5229	1.07	1.05	1.1
6:36677811:A:C_427.21	427.21	Atrial fibrillation	circulatory system	6:36677811:A:C	0.25606	1.00239	0.998272	1.00652	0.591658	Unweighted	FALSE	FALSE	Positive	FALSE	Unweighted	FALSE	10.1549	1.06	1.04	1.08
3:89485227:T:C_427.21	427.21	Atrial fibrillation	circulatory system	3:89485227:T:C	0.872406	1.00033	0.996281	1.0044	0.0592815	Unweighted	FALSE	FALSE	Positive	FALSE	Weighted	FALSE	8.69897	1.05	1.03	1.06
3:196767831:C:T_427.21	427.21	Atrial fibrillation	circulatory system	3:196767831:C:T	0.975171	0.999937	0.996007	1.00388	0.0109191	Unweighted	FALSE	FALSE	Negative	FALSE	Weighted	FALSE	7.69897	1.04	1.03	1.06
1:50525780:T:C_427.21	427.21	Atrial fibrillation	circulatory system	1:50525780:T:C	0.43077	1.00693	0.98978	1.02438	0.365755	Unweighted	FALSE	FALSE	Positive	FALSE	Unweighted	FALSE	10.699	1.22	1.14	1.31
2:178624999:A:G_427.21	427.21	Atrial fibrillation	circulatory system	2:178624999:A:G	0.0320284	1.00535	1.00046	1.01027	1.49446	Unweighted	TRUE	FALSE	Positive	TRUE	Weighted	FALSE	17.1549	1.1	1.08	1.13
1:154858667:A:G_427.21	427.21	Atrial fibrillation	circulatory system	1:154858667:A:G	7.58717e-06	1.01129	1.00633	1.01628	5.11992	Unweighted	TRUE	TRUE	Positive	TRUE	Unweighted	TRUE	8.1549	1.14	1.09	1.19
4:110782354:G:T_427.21	427.21	Atrial fibrillation	circulatory system	4:110782354:G:T	3.46541e-27	1.02429	1.01984	1.02875	26.4602	Unweighted	TRUE	TRUE	Positive	TRUE	Weighted	TRUE	38.699	1.41	1.34	1.48
16:72998133:G:A_427.21	427.21	Atrial fibrillation	circulatory system	16:72998133:G:A	1.47547e-06	1.0131	1.00775	1.01848	5.83107	Unweighted	TRUE	TRUE	Positive	TRUE	Weighted	TRUE	9.22185	1.18	1.12	1.24
11:116790676:C:A_411.4	411.4	Coronary atherosclerosis	circulatory system	11:116790676:C:A	0.241644	0.981613	0.951589	1.01258	0.616823	Unweighted	FALSE	FALSE	Negative	FALSE	Weighted	FALSE	9.1549	1.636	1.479	1.793
4:103067742:G:T_250.2	250.2	Type 2 diabetes	endocrine/metabolic	4:103067742:G:T	0.0955842	1.00437	0.999234	1.00953	1.01961	Unweighted	FALSE	FALSE	Positive	FALSE	Unweighted	FALSE	8.1549	1.07	1.04	1.09
2:164645339:A:C_250.2	250.2	Type 2 diabetes	endocrine/metabolic	2:164645339:A:C	0.299194	1.00294	0.9974	1.0085	0.524047	Unweighted	FALSE	FALSE	Positive	FALSE	Weighted	FALSE	8	1.09	1.06	1.13
3:186948673:C:T_250.2	250.2	Type 2 diabetes	endocrine/metabolic	3:186948673:C:T	0.668023	1.00149	0.994698	1.00833	0.175209	Unweighted	FALSE	FALSE	Positive	FALSE	Weighted	FALSE	7.52288	1.09	1.06	1.12
10:69171718:C:T_250.2	250.2	Type 2 diabetes	endocrine/metabolic	10:69171718:C:T	0.708197	1.00112	0.995252	1.00703	0.149846	Unweighted	FALSE	FALSE	Positive	FALSE	Weighted	FALSE	7.39794	1.08	1.05	1.12
15:77454848:A:G_250.2	250.2	Type 2 diabetes	endocrine/metabolic	15:77454848:A:G	0.036137	1.00576	1.00037	1.01118	1.44205	Unweighted	TRUE	FALSE	Positive	TRUE	Unweighted	FALSE	10.1549	1.09	1.06	1.12
15:89831025:C:A_250.2	250.2	Type 2 diabetes	endocrine/metabolic	15:89831025:C:A	0.0417828	1.00604	1.00022	1.01188	1.379	Unweighted	TRUE	FALSE	Positive	TRUE	Weighted	FALSE	10.699	1.1	1.07	1.13
20:44360627:G:A_250.2	250.2	Type 2 diabetes	endocrine/metabolic	20:44360627:G:A	0.625469	1.00151	0.995461	1.00759	0.203794	Unweighted	FALSE	FALSE	Positive	FALSE	Weighted	FALSE	9.52288	1.09	1.06	1.12
11:2828300:A:C_250.2	250.2	Type 2 diabetes	endocrine/metabolic	11:2828300:A:C	8.41169e-06	1.01806	1.01007	1.02611	5.07512	Unweighted	TRUE	TRUE	Positive	TRUE	Weighted	TRUE	12.0969	1.5	1.35	1.66
19:9026519:T:G_495	495	Asthma	respiratory	19:9026519:T:G	0.665744	1.0012	0.995779	1.00664	0.176693	Unweighted	FALSE	FALSE	Positive	FALSE	Weighted	FALSE	10.3979	1.04399	1.03075	1.0574
19:33235672:C:A_495	495	Asthma	respiratory	19:33235672:C:A	0.0464377	1.01416	1.00022	1.02829	1.33313	Unweighted	TRUE	FALSE	Positive	TRUE	Weighted	FALSE	28.699	1.14773	1.1205	1.17561
20:51526084:G:A_495	495	Asthma	respiratory	20:51526084:G:A	0.425232	1.00433	0.993724	1.01504	0.371374	Unweighted	FALSE	FALSE	Positive	FALSE	Unweighted	FALSE	8.52288	1.07728	1.05102	1.10419
20:63691346:A:G_495	495	Asthma	respiratory	20:63691346:A:G	0.506074	1.00202	0.996084	1.00799	0.295786	Unweighted	FALSE	FALSE	Positive	FALSE	Weighted	FALSE	12	1.05232	1.03768	1.06717
1:173201479:C:T_495	495	Asthma	respiratory	1:173201479:C:T	0.801213	1.0007	0.995287	1.00613	0.0962523	Unweighted	FALSE	FALSE	Positive	FALSE	Weighted	FALSE	13.699	1.05138	1.03803	1.06491
1:198632575:A:G_495	495	Asthma	respiratory	1:198632575:A:G	0.0278453	1.00987	1.00107	1.01874	1.55525	Unweighted	TRUE	FALSE	Positive	TRUE	Weighted	FALSE	12.5229	1.07072	1.05129	1.09051
1:203122931:A:G_495	495	Asthma	respiratory	1:203122931:A:G	0.163052	1.0039	0.998423	1.00941	0.787675	Unweighted	FALSE	FALSE	Positive	FALSE	Unweighted	FALSE	11	1.04415	1.0312	1.05725
1:226727033:G:A_495	495	Asthma	respiratory	1:226727033:G:A	0.253194	0.995979	0.989121	1.00289	0.596546	Unweighted	FALSE	FALSE	Negative	FALSE	Weighted	FALSE	8.69897	1.04867	1.03264	1.06494
2:8302417:G:A_495	495	Asthma	respiratory	2:8302417:G:A	0.00715717	1.00789	1.00214	1.01368	2.14526	Unweighted	TRUE	FALSE	Positive	TRUE	Unweighted	FALSE	24	1.07021	1.05642	1.08418
2:30268526:A:G_495	495	Asthma	respiratory	2:30268526:A:G	0.464572	0.997648	0.99137	1.00396	0.332947	Unweighted	FALSE	FALSE	Negative	FALSE	Weighted	FALSE	7.69897	1.04055	1.02615	1.05514
2:71827707:C:T_495	495	Asthma	respiratory	2:71827707:C:T	0.0770938	1.00886	0.999042	1.01877	1.11298	Unweighted	FALSE	FALSE	Positive	FALSE	Weighted	FALSE	7.39794	1.06589	1.04181	1.09054
2:102350089:A:G_495	495	Asthma	respiratory	2:102350089:A:G	6.03536e-06	1.01652	1.00933	1.02376	5.2193	Unweighted	TRUE	TRUE	Positive	TRUE	Weighted	TRUE	92.3979	1.19161	1.17177	1.21178
17:45259320:G:C_495	495	Asthma	respiratory	17:45259320:G:C	0.438997	1.00215	0.996716	1.00761	0.357539	Unweighted	FALSE	FALSE	Positive	FALSE	Unweighted	FALSE	13.0458	1.05004	1.03666	1.06359
17:49370984:G:A_495	495	Asthma	respiratory	17:49370984:G:A	0.546145	1.00173	0.996128	1.00736	0.262692	Unweighted	FALSE	FALSE	Positive	FALSE	Weighted	FALSE	20.301	1.06138	1.04829	1.07463
17:64506317:A:G_495	495	Asthma	respiratory	17:64506317:A:G	0.929636	0.999756	0.99435	1.00519	0.0316871	Unweighted	FALSE	FALSE	Negative	FALSE	Weighted	FALSE	8	1.03798	1.02477	1.05135
18:48924776:G:A_495	495	Asthma	respiratory	18:48924776:G:A	0.146398	1.00405	0.99859	1.00953	0.834465	Unweighted	FALSE	FALSE	Positive	FALSE	Weighted	FALSE	7.39794	1.03653	1.02337	1.04985
18:62354271:T:G_495	495	Asthma	respiratory	18:62354271:T:G	0.811659	0.999342	0.993951	1.00476	0.0906265	Unweighted	FALSE	FALSE	Negative	FALSE	Weighted	FALSE	9	1.04116	1.02768	1.05482
1:2582239:A:T_495	495	Asthma	respiratory	1:2582239:A:T	0.235362	1.00304	0.998025	1.00808	0.628265	Unweighted	FALSE	FALSE	Positive	FALSE	Unweighted	FALSE	10.3979	1.04052	1.02835	1.05284
1:8444998:G:A_495	495	Asthma	respiratory	1:8444998:G:A	0.0900371	1.00445	0.999307	1.00962	1.04558	Unweighted	FALSE	FALSE	Positive	FALSE	Unweighted	FALSE	13.301	1.04708	1.03461	1.0597
1:152313385:G:A_495	495	Asthma	respiratory	1:152313385:G:A	0.277054	1.01222	0.990293	1.03463	0.557436	Unweighted	FALSE	FALSE	Positive	FALSE	Unweighted	FALSE	38.3979	1.33127	1.27546	1.38952
21:35092334:C:G_495	495	Asthma	respiratory	21:35092334:C:G	0.401886	0.996524	0.988442	1.00467	0.395897	Unweighted	FALSE	FALSE	Negative	FALSE	Unweighted	FALSE	15.301	1.07335	1.05515	1.09187
22:41456475:T:C_495	495	Asthma	respiratory	22:41456475:T:C	0.714702	1.00113	0.995088	1.00721	0.145875	Unweighted	FALSE	FALSE	Positive	FALSE	Unweighted	FALSE	12	1.05458	1.03925	1.07014
1:10573188:G:A_495	495	Asthma	respiratory	1:10573188:G:A	0.246217	1.00301	0.997931	1.00811	0.608683	Unweighted	FALSE	FALSE	Positive	FALSE	Weighted	FALSE	10.1549	1.04	1.02781	1.05234
1:31699894:G:T_495	495	Asthma	respiratory	1:31699894:G:T	0.161979	1.00368	0.998525	1.00887	0.790541	Unweighted	FALSE	FALSE	Positive	FALSE	Unweighted	FALSE	7.52288	1.03501	1.02243	1.04774
1:161215268:G:T_495	495	Asthma	respiratory	1:161215268:G:T	0.0352471	1.00581	1.0004	1.01124	1.45288	Unweighted	TRUE	FALSE	Positive	TRUE	Unweighted	FALSE	11.3979	1.04774	1.03405	1.0616
1:167463819:T:C_495	495	Asthma	respiratory	1:167463819:T:C	0.000605386	1.00954	1.00408	1.01503	3.21797	Unweighted	TRUE	FALSE	Positive	TRUE	Unweighted	FALSE	20.699	1.0598	1.04718	1.07257
8:127765473:A:G_495	495	Asthma	respiratory	8:127765473:A:G	0.000245871	1.01013	1.0047	1.01559	3.60929	Unweighted	TRUE	FALSE	Positive	TRUE	Weighted	FALSE	14	1.05316	1.03937	1.06714
9:6209697:A:G_495	495	Asthma	respiratory	9:6209697:A:G	0.000211754	1.01141	1.00536	1.01749	3.67417	Unweighted	TRUE	FALSE	Positive	TRUE	Weighted	FALSE	77.699	1.1383	1.12299	1.15381
9:23585743:A:C_495	495	Asthma	respiratory	9:23585743:A:C	0.151419	1.00376	0.998626	1.00892	0.819821	Unweighted	FALSE	FALSE	Positive	FALSE	Weighted	FALSE	8	1.03481	1.02269	1.04706
9:120915851:G:A_495	495	Asthma	respiratory	9:120915851:G:A	0.102555	1.00446	0.999109	1.00984	0.989041	Unweighted	FALSE	FALSE	Positive	FALSE	Unweighted	FALSE	8.30103	1.03742	1.02476	1.05023
9:124253992:A:T_495	495	Asthma	respiratory	9:124253992:A:T	0.0925878	1.00464	0.999235	1.01007	1.03345	Unweighted	FALSE	FALSE	Positive	FALSE	Unweighted	FALSE	8	1.03678	1.02396	1.04977
9:128721272:T:A_495	495	Asthma	respiratory	9:128721272:T:A	0.0984089	1.00806	0.998508	1.0177	1.00697	Unweighted	FALSE	FALSE	Positive	FALSE	Unweighted	FALSE	10	1.07409	1.05109	1.09759
10:6051176:C:T_495	495	Asthma	respiratory	10:6051176:C:T	0.18733	1.01963	0.990586	1.04953	0.727394	Unweighted	FALSE	FALSE	Positive	FALSE	Weighted	FALSE	24	1.27029	1.21353	1.32969
10:9020893:T:G_495	495	Asthma	respiratory	10:9020893:T:G	0.13873	1.004	0.998707	1.00933	0.857829	Unweighted	FALSE	FALSE	Positive	FALSE	Weighted	FALSE	59.2218	1.10448	1.09139	1.11774
11:1129831:A:G_495	495	Asthma	respiratory	11:1129831:A:G	0.302742	1.00282	0.997467	1.00819	0.518928	Unweighted	FALSE	FALSE	Positive	FALSE	Weighted	FALSE	14.5229	1.05236	1.03909	1.0658
11:10634076:C:T_495	495	Asthma	respiratory	11:10634076:C:T	0.144361	1.0044	0.998497	1.01034	0.840551	Unweighted	FALSE	FALSE	Positive	FALSE	Weighted	FALSE	8.39794	1.03957	1.02624	1.05308
11:36330231:A:G_495	495	Asthma	respiratory	11:36330231:A:G	0.59913	1.00154	0.995821	1.00728	0.222479	Unweighted	FALSE	FALSE	Positive	FALSE	Weighted	FALSE	8.39794	1.04063	1.02692	1.05453
11:61830500:A:G_495	495	Asthma	respiratory	11:61830500:A:G	0.0757554	1.00495	0.999488	1.01044	1.12059	Unweighted	FALSE	FALSE	Positive	FALSE	Weighted	FALSE	13.3979	1.04924	1.03627	1.06237
11:65784486:A:G_495	495	Asthma	respiratory	11:65784486:A:G	0.545334	1.00159	0.996456	1.00674	0.263337	Unweighted	FALSE	FALSE	Positive	FALSE	Weighted	FALSE	18	1.05478	1.04238	1.06734
11:76582714:G:A_495	495	Asthma	respiratory	11:76582714:G:A	0.0128775	1.00635	1.00134	1.01137	1.89017	Unweighted	TRUE	FALSE	Positive	TRUE	Weighted	FALSE	73.2218	1.11526	1.10223	1.12845
11:111606601:A:G_495	495	Asthma	respiratory	11:111606601:A:G	0.518082	1.00187	0.996205	1.00757	0.285601	Unweighted	FALSE	FALSE	Positive	FALSE	Weighted	FALSE	10	1.04364	1.03021	1.05724
11:118872577:G:A_495	495	Asthma	respiratory	11:118872577:G:A	0.696515	1.00146	0.994131	1.00885	0.15707	Unweighted	FALSE	FALSE	Positive	FALSE	Weighted	FALSE	16.699	1.07182	1.05483	1.08907
11:128261371:G:A_495	495	Asthma	respiratory	11:128261371:G:A	0.466103	1.00235	0.99605	1.00868	0.331518	Unweighted	FALSE	FALSE	Positive	FALSE	Weighted	FALSE	11.0458	1.05133	1.03631	1.06657
12:47809158:C:T_495	495	Asthma	respiratory	12:47809158:C:T	0.77877	1.00097	0.994214	1.00777	0.108591	Unweighted	FALSE	FALSE	Positive	FALSE	Weighted	FALSE	8.39794	1.04286	1.02837	1.05756
12:57099944:T:G_495	495	Asthma	respiratory	12:57099944:T:G	0.000328009	1.01627	1.00736	1.02525	3.48411	Unweighted	TRUE	FALSE	Positive	TRUE	Unweighted	FALSE	31.5229	1.12263	1.10131	1.14437
12:111634620:A:G_495	495	Asthma	respiratory	12:111634620:A:G	0.211939	0.996437	0.990867	1.00204	0.673788	Unweighted	FALSE	FALSE	Negative	FALSE	Unweighted	FALSE	7.52288	1.03473	1.02227	1.04734
12:120915285:T:G_495	495	Asthma	respiratory	12:120915285:T:G	0.0728767	1.00463	0.999572	1.00971	1.13741	Unweighted	FALSE	FALSE	Positive	FALSE	Unweighted	FALSE	10.699	1.04159	1.02922	1.05411
13:73421057:C:T_495	495	Asthma	respiratory	13:73421057:C:T	0.328389	1.00329	0.996699	1.00993	0.483612	Unweighted	FALSE	FALSE	Positive	FALSE	Weighted	FALSE	9.52288	1.05216	1.03562	1.06895
14:35413729:A:T_495	495	Asthma	respiratory	14:35413729:A:T	0.43326	0.997899	0.992663	1.00316	0.363252	Unweighted	FALSE	FALSE	Negative	FALSE	Weighted	FALSE	10.1549	1.04099	1.02849	1.05364
14:68293424:C:T_495	495	Asthma	respiratory	14:68293424:C:T	0.0310754	1.00617	1.00056	1.01182	1.50758	Unweighted	TRUE	FALSE	Positive	TRUE	Unweighted	FALSE	15.5229	1.05598	1.04227	1.06986
14:92549134:A:C_495	495	Asthma	respiratory	14:92549134:A:C	0.760466	0.999115	0.993445	1.00482	0.11892	Unweighted	FALSE	FALSE	Negative	FALSE	Weighted	FALSE	9.69897	1.04143	1.02848	1.05454
14:102762080:T:C_495	495	Asthma	respiratory	14:102762080:T:C	0.128506	1.00477	0.998624	1.01095	0.891077	Unweighted	FALSE	FALSE	Positive	FALSE	Weighted	FALSE	9	1.05005	1.03375	1.06661
15:60777789:C:T_495	495	Asthma	respiratory	15:60777789:C:T	0.00197678	1.01063	1.00388	1.01742	2.70404	Unweighted	TRUE	FALSE	Positive	TRUE	Weighted	FALSE	26.699	1.09862	1.08008	1.11748
15:67156025:G:A_495	495	Asthma	respiratory	15:67156025:G:A	2.21787e-05	1.01431	1.00767	1.02099	4.65406	Unweighted	TRUE	TRUE	Positive	TRUE	Unweighted	TRUE	56.301	1.12049	1.1049	1.1363
15:83887871:G:A_495	495	Asthma	respiratory	15:83887871:G:A	0.851773	1.00049	0.995407	1.00559	0.0696761	Unweighted	FALSE	FALSE	Positive	FALSE	Weighted	FALSE	9.30103	1.03896	1.02654	1.05153
16:11119164:T:A_495	495	Asthma	respiratory	16:11119164:T:A	0.0170342	1.00742	1.00132	1.01355	1.76868	Unweighted	TRUE	FALSE	Positive	TRUE	Unweighted	FALSE	41.1549	1.09951	1.08454	1.11468
16:27354132:C:G_495	495	Asthma	respiratory	16:27354132:C:G	0.0319095	1.00574	1.0005	1.01101	1.49608	Unweighted	TRUE	FALSE	Positive	TRUE	Weighted	FALSE	21.1549	1.0627	1.0496	1.07596
16:50712015:C:T_495	495	Asthma	respiratory	16:50712015:C:T	0.527966	1.00462	0.990333	1.01912	0.277394	Unweighted	FALSE	FALSE	Positive	FALSE	Weighted	FALSE	8.52288	1.08955	1.05905	1.12092
17:4618178:C:A_495	495	Asthma	respiratory	17:4618178:C:A	0.0643846	1.01515	0.999102	1.03146	1.19122	Unweighted	FALSE	FALSE	Positive	FALSE	Unweighted	FALSE	9.1549	1.14074	1.09402	1.18946
17:7425502:A:C_495	495	Asthma	respiratory	17:7425502:A:C	0.0412144	1.00945	1.00038	1.0186	1.38495	Unweighted	TRUE	FALSE	Positive	TRUE	Weighted	FALSE	8.52288	1.05731	1.03799	1.077
17:39905964:C:T_495	495	Asthma	respiratory	17:39905964:C:T	6.8475e-07	1.01308	1.0079	1.01829	6.16447	Unweighted	TRUE	TRUE	Positive	TRUE	Unweighted	TRUE	68.5229	1.1116	1.09857	1.12478
17:42266553:A:T_495	495	Asthma	respiratory	17:42266553:A:T	0.0714538	1.00505	0.999561	1.01057	1.14597	Unweighted	FALSE	FALSE	Positive	FALSE	Weighted	FALSE	10.5229	1.04401	1.03082	1.05737
5:132660808:A:C_495	495	Asthma	respiratory	5:132660808:A:C	0.00039667	1.01038	1.00462	1.01617	3.40157	Unweighted	TRUE	FALSE	Positive	TRUE	Weighted	FALSE	39	1.10601	1.08956	1.1227
5:142158452:G:C_495	495	Asthma	respiratory	5:142158452:G:C	0.270933	1.00294	0.997715	1.00819	0.567138	Unweighted	FALSE	FALSE	Positive	FALSE	Unweighted	FALSE	15.699	1.05219	1.03951	1.06502
5:157325949:A:G_495	495	Asthma	respiratory	5:157325949:A:G	1.93533e-06	1.02828	1.01654	1.04015	5.71325	Unweighted	TRUE	TRUE	Positive	TRUE	Unweighted	TRUE	10.3979	1.0896	1.06217	1.11775
5:160487233:A:T_495	495	Asthma	respiratory	5:160487233:A:T	0.0287735	1.00628	1.00065	1.01194	1.54101	Unweighted	TRUE	FALSE	Positive	TRUE	Weighted	FALSE	11.0969	1.04912	1.03479	1.06364
6:21884209:G:A_495	495	Asthma	respiratory	6:21884209:G:A	0.960928	0.99981	0.992234	1.00744	0.017309	Unweighted	FALSE	FALSE	Negative	FALSE	Weighted	FALSE	8.69897	1.05265	1.03506	1.07054
6:28744470:A:G_495	495	Asthma	respiratory	6:28744470:A:G	0.00987544	1.01124	1.00269	1.01986	2.00544	Unweighted	TRUE	FALSE	Positive	TRUE	Weighted	FALSE	11.3979	1.05602	1.03991	1.07238
6:35185788:G:C_495	495	Asthma	respiratory	6:35185788:G:C	0.215582	1.00377	0.997811	1.00976	0.666387	Unweighted	FALSE	FALSE	Positive	FALSE	Weighted	FALSE	9.1549	1.04919	1.03329	1.06533
6:127970504:C:T_495	495	Asthma	respiratory	6:127970504:C:T	0.709051	1.00121	0.994884	1.00757	0.149322	Unweighted	FALSE	FALSE	Positive	FALSE	Unweighted	FALSE	16.699	1.06213	1.04748	1.07699
6:135395394:A:T_495	495	Asthma	respiratory	6:135395394:A:T	0.0291484	1.00571	1.00058	1.01087	1.53539	Unweighted	TRUE	FALSE	Positive	TRUE	Weighted	FALSE	11.0458	1.04211	1.02983	1.05453
6:137681038:C:G_495	495	Asthma	respiratory	6:137681038:C:G	0.3955	1.00304	0.996047	1.01007	0.402854	Unweighted	FALSE	FALSE	Positive	FALSE	Weighted	FALSE	10.2218	1.04899	1.03409	1.0641
7:3117642:G:C_495	495	Asthma	respiratory	7:3117642:G:C	0.0193904	0.990012	0.981717	0.998378	1.71241	Unweighted	TRUE	FALSE	Negative	FALSE	Unweighted	FALSE	10.1549	1.07123	1.0493	1.09362
7:20530448:T:A_495	495	Asthma	respiratory	7:20530448:T:A	0.509319	0.998298	0.99326	1.00336	0.29301	Unweighted	FALSE	FALSE	Negative	FALSE	Weighted	FALSE	20.301	1.05868	1.04617	1.07134
7:22726602:A:G_495	495	Asthma	respiratory	7:22726602:A:G	0.0767434	1.00532	0.999431	1.01124	1.11496	Unweighted	FALSE	FALSE	Positive	FALSE	Weighted	FALSE	11	1.04292	1.03034	1.05565
7:28136686:G:A_495	495	Asthma	respiratory	7:28136686:G:A	0.411979	1.00238	0.996707	1.00808	0.385125	Unweighted	FALSE	FALSE	Positive	FALSE	Weighted	FALSE	21.699	1.0746	1.05917	1.09026
8:80379410:G:A_495	495	Asthma	respiratory	8:80379410:G:A	0.247488	1.00301	0.997914	1.00813	0.606447	Unweighted	FALSE	FALSE	Positive	FALSE	Weighted	FALSE	31.699	1.0765	1.06345	1.08971
2:111493181:G:A_495	495	Asthma	respiratory	2:111493181:G:A	0.431623	1.00347	0.994843	1.01217	0.364896	Unweighted	FALSE	FALSE	Positive	FALSE	Weighted	FALSE	7.39794	1.0523	1.0334	1.07155
2:143019929:T:A_495	495	Asthma	respiratory	2:143019929:T:A	0.555468	1.00191	0.995575	1.00828	0.255341	Unweighted	FALSE	FALSE	Positive	FALSE	Weighted	FALSE	7.69897	1.04343	1.028	1.05908
2:162053713:G:C_495	495	Asthma	respiratory	2:162053713:G:C	0.949786	1.00017	0.994875	1.00549	0.0223741	Unweighted	FALSE	FALSE	Positive	FALSE	Weighted	FALSE	8	1.03532	1.02309	1.04769
2:227840005:T:C_495	495	Asthma	respiratory	2:227840005:T:C	0.980662	0.999929	0.994198	1.00569	0.00848076	Unweighted	FALSE	FALSE	Negative	FALSE	Weighted	FALSE	11.699	1.05014	1.0359	1.06458
2:241759225:G:A_495	495	Asthma	respiratory	2:241759225:G:A	4.91881e-07	1.01506	1.00916	1.02099	6.30814	Unweighted	TRUE	TRUE	Positive	TRUE	Unweighted	TRUE	69.699	1.12875	1.11375	1.14394
3:12657862:A:C_495	495	Asthma	respiratory	3:12657862:A:C	0.10422	1.00558	0.998853	1.01235	0.98205	Unweighted	FALSE	FALSE	Positive	FALSE	Unweighted	FALSE	8.69897	1.04912	1.03278	1.06572
3:16930719:G:A_495	495	Asthma	respiratory	3:16930719:G:A	0.998713	0.999996	0.99485	1.00517	0.000559295	Unweighted	FALSE	FALSE	Negative	FALSE	Weighted	FALSE	9.04576	1.03926	1.02653	1.05215
3:33006170:G:T_495	495	Asthma	respiratory	3:33006170:G:T	0.121679	1.004	0.998937	1.00909	0.914784	Unweighted	FALSE	FALSE	Positive	FALSE	Weighted	FALSE	20.699	1.0605	1.04777	1.07338
3:72345701:T:C_495	495	Asthma	respiratory	3:72345701:T:C	0.366755	0.997469	0.991995	1.00297	0.435624	Unweighted	FALSE	FALSE	Negative	FALSE	Unweighted	FALSE	9.1549	1.04168	1.02825	1.05528
3:112931584:T:G_495	495	Asthma	respiratory	3:112931584:T:G	0.865622	1.00043	0.995409	1.00549	0.0626718	Unweighted	FALSE	FALSE	Positive	FALSE	Weighted	FALSE	8	1.03505	1.02293	1.04731
3:119542019:T:C_495	495	Asthma	respiratory	3:119542019:T:C	0.934934	0.999725	0.99314	1.00635	0.029219	Unweighted	FALSE	FALSE	Negative	FALSE	Weighted	FALSE	7.52288	1.04438	1.02852	1.06049
3:141388112:A:T_495	495	Asthma	respiratory	3:141388112:A:T	0.0169133	1.0063	1.00113	1.01151	1.77177	Unweighted	TRUE	FALSE	Positive	TRUE	Weighted	FALSE	9.52288	1.03953	1.02712	1.05208
3:177134250:A:T_495	495	Asthma	respiratory	3:177134250:A:T	0.088231	1.00444	0.999337	1.00957	1.05438	Unweighted	FALSE	FALSE	Positive	FALSE	Weighted	FALSE	14.301	1.04918	1.03667	1.06185
3:188415730:A:T_495	495	Asthma	respiratory	3:188415730:A:T	0.110105	1.0041	0.999074	1.00914	0.958192	Unweighted	FALSE	FALSE	Positive	FALSE	Unweighted	FALSE	21.5229	1.06109	1.04848	1.07386
3:196632439:G:A_495	495	Asthma	respiratory	3:196632439:G:A	0.00589175	1.0072	1.00207	1.01236	2.22976	Unweighted	TRUE	FALSE	Positive	TRUE	Unweighted	FALSE	15.3979	1.05381	1.04058	1.06721
4:38797027:C:A_495	495	Asthma	respiratory	4:38797027:C:A	0.919957	0.9997	0.993874	1.00556	0.0362327	Unweighted	FALSE	FALSE	Negative	FALSE	Weighted	FALSE	42.1549	1.10474	1.08914	1.12057
4:122432277:A:G_495	495	Asthma	respiratory	4:122432277:A:G	0.0147808	1.00825	1.00161	1.01494	1.8303	Unweighted	TRUE	FALSE	Positive	TRUE	Weighted	FALSE	24.301	1.07919	1.06369	1.09492
5:35862739:C:T_495	495	Asthma	respiratory	5:35862739:C:T	0.905117	1.00035	0.994538	1.00621	0.0432951	Unweighted	FALSE	FALSE	Positive	FALSE	Weighted	FALSE	19	1.0628	1.04889	1.07691
5:72400053:T:C_495	495	Asthma	respiratory	5:72400053:T:C	0.0220692	1.00604	1.00087	1.01123	1.65621	Unweighted	TRUE	FALSE	Positive	TRUE	Unweighted	FALSE	7.52288	1.03421	1.02196	1.04661
5:111066174:T:C_495	495	Asthma	respiratory	5:111066174:T:C	0.000125537	1.01091	1.00532	1.01653	3.90123	Unweighted	TRUE	FALSE	Positive	TRUE	Weighted	FALSE	56.5229	1.11413	1.09944	1.12903
5:131619794:G:A_495	495	Asthma	respiratory	5:131619794:G:A	0.0542663	1.00577	0.999895	1.01167	1.26547	Unweighted	FALSE	FALSE	Positive	FALSE	Unweighted	FALSE	11.0458	1.04419	1.03131	1.05724
6:32636021:A:T_475	475	Chronic sinusitis	respiratory	6:32636021:A:T	0.59623	1.00166	0.995544	1.0078	0.224587	Unweighted	FALSE	FALSE	Positive	FALSE	Weighted	FALSE	14.3979	1.22	1.16	1.28
17:4632019:G:A_475	475	Chronic sinusitis	respiratory	17:4632019:G:A	0.568574	1.00451	0.989089	1.02017	0.245213	Unweighted	FALSE	FALSE	Positive	FALSE	Weighted	FALSE	8	1.5625	1.33	1.82
12:56018703:T:G_495	495	Asthma	respiratory	12:56018703:T:G	0.636247	0.998649	0.993068	1.00426	0.196374	Unweighted	FALSE	FALSE	Negative	FALSE	Weighted	FALSE	13.699	1.07	1.05	1.09
1:20361859:C:T_250.2	250.2	Type 2 diabetes	endocrine/metabolic	1:20361859:C:T	0.205072	1.00463	0.997476	1.01184	0.688093	Unweighted	FALSE	FALSE	Positive	FALSE	Weighted	FALSE	9.39794	1.04	1.03	1.06
1:50726263:T:A_250.2	250.2	Type 2 diabetes	endocrine/metabolic	1:50726263:T:A	0.331105	1.00421	0.99574	1.01275	0.480034	Unweighted	FALSE	FALSE	Positive	FALSE	Weighted	FALSE	14.1549	1.09	1.07	1.12
1:63642222:G:A_250.2	250.2	Type 2 diabetes	endocrine/metabolic	1:63642222:G:A	0.272829	1.00349	0.997262	1.00975	0.564109	Unweighted	FALSE	FALSE	Positive	FALSE	Weighted	FALSE	9.30103	1.06	1.04	1.07
1:177909798:G:A_250.2	250.2	Type 2 diabetes	endocrine/metabolic	1:177909798:G:A	0.0734352	1.00606	0.999427	1.01273	1.1341	Unweighted	FALSE	FALSE	Positive	FALSE	Unweighted	FALSE	11.1549	1.06	1.04	1.07
1:184045459:G:C_250.2	250.2	Type 2 diabetes	endocrine/metabolic	1:184045459:G:C	0.00650688	1.00751	1.0021	1.01296	2.18663	Unweighted	TRUE	FALSE	Positive	TRUE	Unweighted	FALSE	8.1549	1.04	1.03	1.05
1:229506752:T:A_250.2	250.2	Type 2 diabetes	endocrine/metabolic	1:229506752:T:A	0.0389892	1.00545	1.00028	1.01066	1.40906	Unweighted	TRUE	FALSE	Positive	TRUE	Weighted	FALSE	10.301	1.05	1.04	1.07
2:44964941:G:C_250.2	250.2	Type 2 diabetes	endocrine/metabolic	2:44964941:G:C	0.200962	0.995755	0.989284	1.00227	0.696887	Unweighted	FALSE	FALSE	Negative	FALSE	Weighted	FALSE	13.699	1.06	1.04	1.07
2:60359572:C:G_250.2	250.2	Type 2 diabetes	endocrine/metabolic	2:60359572:C:G	0.00033606	1.00931	1.00421	1.01444	3.47358	Unweighted	TRUE	FALSE	Positive	TRUE	Weighted	FALSE	14.699	1.06	1.05	1.08
2:164525008:A:G_250.2	250.2	Type 2 diabetes	endocrine/metabolic	2:164525008:A:G	0.091045	1.05022	0.992201	1.11164	1.04074	Unweighted	FALSE	FALSE	Positive	FALSE	Unweighted	FALSE	15	1.2	1.15	1.25
2:212822379:T:C_250.2	250.2	Type 2 diabetes	endocrine/metabolic	2:212822379:T:C	0.157946	0.972836	0.936351	1.01074	0.80149	Unweighted	FALSE	FALSE	Negative	FALSE	Unweighted	FALSE	9.30103	1.08	1.05	1.1
3:23217123:G:A_250.2	250.2	Type 2 diabetes	endocrine/metabolic	3:23217123:G:A	0.00733611	1.01192	1.00319	1.02073	2.13453	Unweighted	TRUE	FALSE	Positive	TRUE	Unweighted	FALSE	36.5229	1.12	1.1	1.14
3:115249171:C:T_250.2	250.2	Type 2 diabetes	endocrine/metabolic	3:115249171:C:T	0.690912	0.998565	0.99152	1.00566	0.160578	Unweighted	FALSE	FALSE	Negative	FALSE	Weighted	FALSE	10.699	1.05	1.03	1.06
3:122246352:T:G_250.2	250.2	Type 2 diabetes	endocrine/metabolic	3:122246352:T:G	0.642362	1.00165	0.9947	1.00865	0.19222	Unweighted	FALSE	FALSE	Positive	FALSE	Weighted	FALSE	8.52288	1.04	1.03	1.05
3:123455985:C:T_250.2	250.2	Type 2 diabetes	endocrine/metabolic	3:123455985:C:T	0.649269	0.997437	0.986466	1.00853	0.187575	Unweighted	FALSE	FALSE	Negative	FALSE	Weighted	FALSE	11.2218	1.05	1.04	1.07
3:125203076:G:A_250.2	250.2	Type 2 diabetes	endocrine/metabolic	3:125203076:G:A	0.533954	0.998375	0.993271	1.0035	0.272496	Unweighted	FALSE	FALSE	Negative	FALSE	Weighted	FALSE	8	1.04	1.03	1.06
3:152664563:A:C_250.2	250.2	Type 2 diabetes	endocrine/metabolic	3:152664563:A:C	0.568869	1.00165	0.995983	1.00735	0.244987	Unweighted	FALSE	FALSE	Positive	FALSE	Weighted	FALSE	9	1.05	1.03	1.06
3:170925999:T:C_250.2	250.2	Type 2 diabetes	endocrine/metabolic	3:170925999:T:C	0.0498428	1.007	1	1.01404	1.3024	Unweighted	TRUE	FALSE	Positive	TRUE	Unweighted	FALSE	11	1.06	1.04	1.08
3:185777532:G:A_250.2	250.2	Type 2 diabetes	endocrine/metabolic	3:185777532:G:A	8.37679e-06	1.01239	1.00692	1.01789	5.07692	Unweighted	TRUE	TRUE	Positive	TRUE	Unweighted	TRUE	65.699	1.13	1.12	1.15
3:187980545:T:C_250.2	250.2	Type 2 diabetes	endocrine/metabolic	3:187980545:T:C	0.789104	0.999054	0.992151	1.00601	0.102866	Unweighted	FALSE	FALSE	Negative	FALSE	Unweighted	FALSE	8.1549	1.05	1.03	1.07
4:1260747:C:T_250.2	250.2	Type 2 diabetes	endocrine/metabolic	4:1260747:C:T	0.521947	1.00273	0.994406	1.01112	0.282374	Unweighted	FALSE	FALSE	Positive	FALSE	Weighted	FALSE	41.0458	1.11	1.09	1.12
4:1782878:G:C_250.2	250.2	Type 2 diabetes	endocrine/metabolic	4:1782878:G:C	0.165349	1.00365	0.998499	1.00882	0.7816	Unweighted	FALSE	FALSE	Positive	FALSE	Weighted	FALSE	15.5229	1.07	1.05	1.09
4:70978401:G:A_250.2	250.2	Type 2 diabetes	endocrine/metabolic	4:70978401:G:A	0.0255721	1.01007	1.00122	1.019	1.59223	Unweighted	TRUE	FALSE	Positive	TRUE	Unweighted	FALSE	15.301	1.07	1.05	1.09
4:152599127:G:A_250.2	250.2	Type 2 diabetes	endocrine/metabolic	4:152599127:G:A	0.000494169	1.00945	1.00412	1.0148	3.30612	Unweighted	TRUE	FALSE	Positive	TRUE	Unweighted	FALSE	27	1.08	1.06	1.09
5:36256916:A:G_250.2	250.2	Type 2 diabetes	endocrine/metabolic	5:36256916:A:G	0.705324	0.996849	0.980674	1.01329	0.151612	Unweighted	FALSE	FALSE	Negative	FALSE	Weighted	FALSE	8.52288	1.06	1.04	1.08
5:52455740:T:A_250.2	250.2	Type 2 diabetes	endocrine/metabolic	5:52455740:T:A	0.0364266	1.00542	1.00034	1.01052	1.43858	Unweighted	TRUE	FALSE	Positive	TRUE	Weighted	FALSE	8	1.04	1.03	1.06
5:56514478:A:T_250.2	250.2	Type 2 diabetes	endocrine/metabolic	5:56514478:A:T	0.00270327	1.00863	1.00298	1.0143	2.56811	Unweighted	TRUE	FALSE	Positive	TRUE	Unweighted	FALSE	28.3979	1.08	1.06	1.09
5:75279159:A:G_250.2	250.2	Type 2 diabetes	endocrine/metabolic	5:75279159:A:G	0.0430225	1.00523	1.00016	1.01033	1.3663	Unweighted	TRUE	FALSE	Positive	TRUE	Weighted	FALSE	7.69897	1.04	1.02	1.05
5:96512799:C:A_250.2	250.2	Type 2 diabetes	endocrine/metabolic	5:96512799:C:A	0.562534	1.00152	0.996381	1.00669	0.249851	Unweighted	FALSE	FALSE	Positive	FALSE	Weighted	FALSE	8.52288	1.04	1.03	1.05
5:177086895:C:A_250.2	250.2	Type 2 diabetes	endocrine/metabolic	5:177086895:C:A	0.670664	0.998815	0.993373	1.00429	0.173495	Unweighted	FALSE	FALSE	Negative	FALSE	Weighted	FALSE	11.699	1.05	1.04	1.06
6:20682933:G:A_250.2	250.2	Type 2 diabetes	endocrine/metabolic	6:20682933:G:A	0.00231987	1.00832	1.00296	1.0137	2.63454	Unweighted	TRUE	FALSE	Positive	TRUE	Unweighted	FALSE	182.301	1.21	1.2	1.23
6:31058459:T:G_250.2	250.2	Type 2 diabetes	endocrine/metabolic	6:31058459:T:G	0.268297	1.00759	0.994187	1.02118	0.571384	Unweighted	FALSE	FALSE	Positive	FALSE	Weighted	FALSE	17	1.08	1.06	1.09
6:34246893:A:G_250.2	250.2	Type 2 diabetes	endocrine/metabolic	6:34246893:A:G	0.0324831	1.01126	1.00094	1.0217	1.48834	Unweighted	TRUE	FALSE	Positive	TRUE	Unweighted	FALSE	16.1549	1.1	1.07	1.12
6:39078868:A:C_250.2	250.2	Type 2 diabetes	endocrine/metabolic	6:39078868:A:C	0.273348	1.00421	0.996689	1.01179	0.563284	Unweighted	FALSE	FALSE	Positive	FALSE	Weighted	FALSE	21.699	1.08	1.06	1.09
6:50819746:G:T_250.2	250.2	Type 2 diabetes	endocrine/metabolic	6:50819746:G:T	0.00491821	1.01022	1.00309	1.01741	2.30819	Unweighted	TRUE	FALSE	Positive	TRUE	Weighted	FALSE	8.39794	1.05	1.03	1.06
6:117675468:T:C_250.2	250.2	Type 2 diabetes	endocrine/metabolic	6:117675468:T:C	0.561462	1.00204	0.995162	1.00897	0.25068	Unweighted	FALSE	FALSE	Positive	FALSE	Weighted	FALSE	12.0969	1.06	1.04	1.08
6:126643364:A:G_250.2	250.2	Type 2 diabetes	endocrine/metabolic	6:126643364:A:G	0.000367823	1.00996	1.00447	1.01549	3.43436	Unweighted	TRUE	FALSE	Positive	TRUE	Unweighted	FALSE	11.5229	1.05	1.03	1.06
6:131633657:T:G_250.2	250.2	Type 2 diabetes	endocrine/metabolic	6:131633657:T:G	0.000308744	1.01092	1.00497	1.01689	3.5104	Unweighted	TRUE	FALSE	Positive	TRUE	Weighted	FALSE	10.699	1.05	1.03	1.06
6:138884249:T:C_250.2	250.2	Type 2 diabetes	endocrine/metabolic	6:138884249:T:C	0.972745	1.0001	0.994619	1.0056	0.0120011	Unweighted	FALSE	FALSE	Positive	FALSE	Weighted	FALSE	7.69897	1.04	1.03	1.05
6:142735419:T:C_250.2	250.2	Type 2 diabetes	endocrine/metabolic	6:142735419:T:C	0.178788	1.00367	0.998325	1.00904	0.747661	Unweighted	FALSE	FALSE	Positive	FALSE	Weighted	FALSE	8.22185	1.05	1.03	1.07
7:13847029:C:T_250.2	250.2	Type 2 diabetes	endocrine/metabolic	7:13847029:C:T	0.00133397	1.00837	1.00325	1.01352	2.87485	Unweighted	TRUE	FALSE	Positive	TRUE	Unweighted	FALSE	14.699	1.06	1.04	1.07
7:69724740:A:G_250.2	250.2	Type 2 diabetes	endocrine/metabolic	7:69724740:A:G	0.28599	1.00285	0.997622	1.0081	0.543649	Unweighted	FALSE	FALSE	Positive	FALSE	Unweighted	FALSE	19	1.07	1.05	1.08
7:70231919:A:G_250.2	250.2	Type 2 diabetes	endocrine/metabolic	7:70231919:A:G	0.0198177	1.00652	1.00103	1.01204	1.70295	Unweighted	TRUE	FALSE	Positive	TRUE	Unweighted	FALSE	21.1549	1.07	1.06	1.08
7:93477781:A:C_250.2	250.2	Type 2 diabetes	endocrine/metabolic	7:93477781:A:C	0.217175	1.00324	0.998102	1.0084	0.663191	Unweighted	FALSE	FALSE	Positive	FALSE	Unweighted	FALSE	8.09691	1.04	1.03	1.06
7:102696532:T:C_250.2	250.2	Type 2 diabetes	endocrine/metabolic	7:102696532:T:C	0.605995	0.997082	0.986071	1.00822	0.217531	Unweighted	FALSE	FALSE	Negative	FALSE	Weighted	FALSE	10.5229	1.07	1.05	1.09
7:157231816:A:G_250.2	250.2	Type 2 diabetes	endocrine/metabolic	7:157231816:A:G	0.0706372	1.0048	0.999597	1.01003	1.15097	Unweighted	FALSE	FALSE	Positive	FALSE	Unweighted	FALSE	11.699	1.05	1.03	1.06
8:18070100:C:T_250.2	250.2	Type 2 diabetes	endocrine/metabolic	8:18070100:C:T	0.179846	1.00838	0.996156	1.02076	0.745098	Unweighted	FALSE	FALSE	Positive	FALSE	Weighted	FALSE	8.69897	1.09	1.06	1.13
8:36974792:G:A_250.2	250.2	Type 2 diabetes	endocrine/metabolic	8:36974792:G:A	0.689168	1.00132	0.994862	1.00782	0.161675	Unweighted	FALSE	FALSE	Positive	FALSE	Weighted	FALSE	9.69897	1.05	1.03	1.06
8:37533685:G:C_250.2	250.2	Type 2 diabetes	endocrine/metabolic	8:37533685:G:C	0.213897	1.0053	0.996954	1.01372	0.669795	Unweighted	FALSE	FALSE	Positive	FALSE	Weighted	FALSE	10.699	1.05	1.03	1.06
8:38485494:T:C_250.2	250.2	Type 2 diabetes	endocrine/metabolic	8:38485494:T:C	0.134272	1.00409	0.998742	1.00946	0.872013	Unweighted	FALSE	FALSE	Positive	FALSE	Unweighted	FALSE	7.39794	1.04	1.03	1.06
8:72591508:A:C_250.2	250.2	Type 2 diabetes	endocrine/metabolic	8:72591508:A:C	0.84905	1.00071	0.993442	1.00803	0.0710668	Unweighted	FALSE	FALSE	Positive	FALSE	Weighted	FALSE	7.52288	1.04	1.03	1.06
8:74302163:A:G_250.2	250.2	Type 2 diabetes	endocrine/metabolic	8:74302163:A:G	0.806813	0.997502	0.977706	1.0177	0.0932272	Unweighted	FALSE	FALSE	Negative	FALSE	Weighted	FALSE	9.22185	1.14	1.1	1.19
8:94948658:G:T_250.2	250.2	Type 2 diabetes	endocrine/metabolic	8:94948658:G:T	0.158598	1.00367	0.998573	1.00879	0.799701	Unweighted	FALSE	FALSE	Positive	FALSE	Weighted	FALSE	8.22185	1.04	1.03	1.06
8:117172544:C:T_250.2	250.2	Type 2 diabetes	endocrine/metabolic	8:117172544:C:T	0.000268418	1.01049	1.00483	1.01617	3.57119	Unweighted	TRUE	FALSE	Positive	TRUE	Unweighted	FALSE	66.3979	1.12	1.11	1.14
8:125459032:G:A_250.2	250.2	Type 2 diabetes	endocrine/metabolic	8:125459032:G:A	0.392809	0.995324	0.984683	1.00608	0.405819	Unweighted	FALSE	FALSE	Negative	FALSE	Unweighted	FALSE	8.52288	1.04	1.03	1.06
8:131867548:T:C_250.2	250.2	Type 2 diabetes	endocrine/metabolic	8:131867548:T:C	0.773432	0.998988	0.992124	1.0059	0.111578	Unweighted	FALSE	FALSE	Negative	FALSE	Unweighted	FALSE	7.39794	1.04	1.03	1.06
9:1032567:G:A_250.2	250.2	Type 2 diabetes	endocrine/metabolic	9:1032567:G:A	0.520303	1.00178	0.996371	1.00721	0.283743	Unweighted	FALSE	FALSE	Positive	FALSE	Weighted	FALSE	7.69897	1.04	1.02	1.05
9:4290085:G:C_250.2	250.2	Type 2 diabetes	endocrine/metabolic	9:4290085:G:C	0.0950798	1.00432	0.999249	1.00942	1.02191	Unweighted	FALSE	FALSE	Positive	FALSE	Weighted	FALSE	26.3979	1.07	1.06	1.09
9:22132879:T:C_250.2	250.2	Type 2 diabetes	endocrine/metabolic	9:22132879:T:C	0.00177106	1.01042	1.00387	1.01701	2.75177	Unweighted	TRUE	FALSE	Positive	TRUE	Unweighted	FALSE	163.398	1.2	1.19	1.22
9:79302212:T:C_250.2	250.2	Type 2 diabetes	endocrine/metabolic	9:79302212:T:C	0.0912401	1.00866	0.998617	1.0188	1.03981	Unweighted	FALSE	FALSE	Positive	FALSE	Weighted	FALSE	10.2218	1.1	1.07	1.13
9:95516131:C:T_250.2	250.2	Type 2 diabetes	endocrine/metabolic	9:95516131:C:T	0.847855	0.99908	0.989729	1.00852	0.0716783	Unweighted	FALSE	FALSE	Negative	FALSE	Weighted	FALSE	7.39794	1.06	1.04	1.08
10:12267140:C:G_250.2	250.2	Type 2 diabetes	endocrine/metabolic	10:12267140:C:G	0.156817	1.00391	0.998503	1.00934	0.804608	Unweighted	FALSE	FALSE	Positive	FALSE	Unweighted	FALSE	61	1.12	1.11	1.14
10:69513601:G:A_250.2	250.2	Type 2 diabetes	endocrine/metabolic	10:69513601:G:A	0.0944226	1.00645	0.998896	1.01406	1.02492	Unweighted	FALSE	FALSE	Positive	FALSE	Unweighted	FALSE	10.699	1.05	1.03	1.06
10:75563885:C:T_250.2	250.2	Type 2 diabetes	endocrine/metabolic	10:75563885:C:T	0.886158	1.00038	0.995167	1.00562	0.0524888	Unweighted	FALSE	FALSE	Positive	FALSE	Weighted	FALSE	11.301	1.05	1.03	1.06
10:87924457:C:A_250.2	250.2	Type 2 diabetes	endocrine/metabolic	10:87924457:C:A	0.0014512	1.00853	1.00327	1.01382	2.83827	Unweighted	TRUE	FALSE	Positive	TRUE	Unweighted	FALSE	9.39794	1.04	1.03	1.06
10:97297164:C:G_250.2	250.2	Type 2 diabetes	endocrine/metabolic	10:97297164:C:G	0.142655	1.00391	0.998685	1.00917	0.845713	Unweighted	FALSE	FALSE	Positive	FALSE	Unweighted	FALSE	10.0458	1.05	1.03	1.06
10:110918899:G:T_250.2	250.2	Type 2 diabetes	endocrine/metabolic	10:110918899:G:T	0.131835	1.00426	0.998723	1.00982	0.879968	Unweighted	FALSE	FALSE	Positive	FALSE	Weighted	FALSE	11	1.05	1.03	1.06
10:112994329:T:C_250.2	250.2	Type 2 diabetes	endocrine/metabolic	10:112994329:T:C	1.88639e-21	1.02798	1.02215	1.03384	20.7244	Unweighted	TRUE	TRUE	Positive	TRUE	Unweighted	TRUE	61.0969	1.32	1.27	1.36
11:2181924:T:C_250.2	250.2	Type 2 diabetes	endocrine/metabolic	11:2181924:T:C	0.192693	1.00402	0.997979	1.01009	0.715134	Unweighted	FALSE	FALSE	Positive	FALSE	Unweighted	FALSE	16	1.11	1.08	1.13
11:17393643:C:G_250.2	250.2	Type 2 diabetes	endocrine/metabolic	11:17393643:C:G	0.000152285	1.01033	1.00497	1.01572	3.81734	Unweighted	TRUE	FALSE	Positive	TRUE	Unweighted	FALSE	25.699	1.08	1.06	1.09
11:27707958:A:G_250.2	250.2	Type 2 diabetes	endocrine/metabolic	11:27707958:A:G	0.492408	1.00213	0.996067	1.00822	0.307675	Unweighted	FALSE	FALSE	Positive	FALSE	Weighted	FALSE	9.69897	1.04	1.03	1.06
11:69647874:G:A_250.2	250.2	Type 2 diabetes	endocrine/metabolic	11:69647874:G:A	0.244778	1.00306	0.997908	1.00824	0.611228	Unweighted	FALSE	FALSE	Positive	FALSE	Weighted	FALSE	8.30103	1.06	1.04	1.07
11:72752390:G:A_250.2	250.2	Type 2 diabetes	endocrine/metabolic	11:72752390:G:A	2.55165e-05	1.01713	1.00912	1.02521	4.59318	Unweighted	TRUE	TRUE	Positive	TRUE	Unweighted	TRUE	20.301	1.15	1.12	1.19
12:27810469:G:A_250.2	250.2	Type 2 diabetes	endocrine/metabolic	12:27810469:G:A	0.00198725	1.01013	1.0037	1.0166	2.70175	Unweighted	TRUE	FALSE	Positive	TRUE	Weighted	FALSE	20.1549	1.07	1.05	1.08
12:31288245:A:C_250.2	250.2	Type 2 diabetes	endocrine/metabolic	12:31288245:A:C	0.00118558	1.03392	1.01328	1.05498	2.92607	Unweighted	TRUE	FALSE	Positive	TRUE	Unweighted	FALSE	31.3979	1.11	1.09	1.13
12:71055741:G:T_250.2	250.2	Type 2 diabetes	endocrine/metabolic	12:71055741:G:T	0.982305	1.00006	0.994745	1.0054	0.00775354	Unweighted	FALSE	FALSE	Positive	FALSE	Weighted	FALSE	10.301	1.05	1.03	1.06
12:97456437:C:A_250.2	250.2	Type 2 diabetes	endocrine/metabolic	12:97456437:C:A	0.135289	1.00481	0.998503	1.01115	0.868739	Unweighted	FALSE	FALSE	Positive	FALSE	Weighted	FALSE	8.22185	1.04	1.03	1.06
12:112298314:A:G_250.2	250.2	Type 2 diabetes	endocrine/metabolic	12:112298314:A:G	0.292136	0.989521	0.970317	1.00911	0.534415	Unweighted	FALSE	FALSE	Negative	FALSE	Weighted	FALSE	10	1.07	1.05	1.09
12:113685917:C:G_250.2	250.2	Type 2 diabetes	endocrine/metabolic	12:113685917:C:G	0.933947	1.00021	0.995154	1.0053	0.0296777	Unweighted	FALSE	FALSE	Positive	FALSE	Weighted	FALSE	7.39794	1.04	1.02	1.05
12:117963051:G:A_250.2	250.2	Type 2 diabetes	endocrine/metabolic	12:117963051:G:A	0.646387	0.998617	0.992732	1.00454	0.189507	Unweighted	FALSE	FALSE	Negative	FALSE	Weighted	FALSE	14.699	1.06	1.05	1.08
13:22015744:A:G_250.2	250.2	Type 2 diabetes	endocrine/metabolic	13:22015744:A:G	0.241383	1.0037	0.997517	1.00992	0.617293	Unweighted	FALSE	FALSE	Positive	FALSE	Unweighted	FALSE	8.52288	1.04	1.03	1.06
13:32983035:A:T_250.2	250.2	Type 2 diabetes	endocrine/metabolic	13:32983035:A:T	0.0159174	1.008	1.00149	1.01454	1.79813	Unweighted	TRUE	FALSE	Positive	TRUE	Unweighted	FALSE	17.5229	1.08	1.06	1.1
13:50514673:G:A_250.2	250.2	Type 2 diabetes	endocrine/metabolic	13:50514673:G:A	0.0284403	1.00626	1.00066	1.01189	1.54607	Unweighted	TRUE	FALSE	Positive	TRUE	Weighted	FALSE	9.69897	1.05	1.04	1.07
13:80133294:A:G_250.2	250.2	Type 2 diabetes	endocrine/metabolic	13:80133294:A:G	0.0362964	1.00591	1.00038	1.01148	1.44014	Unweighted	TRUE	FALSE	Positive	TRUE	Unweighted	FALSE	31	1.09	1.08	1.11
13:91297308:A:G_250.2	250.2	Type 2 diabetes	endocrine/metabolic	13:91297308:A:G	0.676443	1.00125	0.995406	1.00712	0.169769	Unweighted	FALSE	FALSE	Positive	FALSE	Unweighted	FALSE	17.1549	1.08	1.06	1.1
14:24409164:C:T_250.2	250.2	Type 2 diabetes	endocrine/metabolic	14:24409164:C:T	0.31831	1.00676	0.99353	1.02016	0.497149	Unweighted	FALSE	FALSE	Positive	FALSE	Weighted	FALSE	9	1.05	1.03	1.06
14:38340457:A:G_250.2	250.2	Type 2 diabetes	endocrine/metabolic	14:38340457:A:G	0.748727	1.00089	0.995455	1.00636	0.125677	Unweighted	FALSE	FALSE	Positive	FALSE	Weighted	FALSE	8.69897	1.04	1.03	1.05
14:76916160:A:G_250.2	250.2	Type 2 diabetes	endocrine/metabolic	14:76916160:A:G	0.695633	1.00137	0.994533	1.00825	0.15762	Unweighted	FALSE	FALSE	Positive	FALSE	Unweighted	FALSE	10.0969	1.05	1.03	1.06
14:100788835:A:G_250.2	250.2	Type 2 diabetes	endocrine/metabolic	14:100788835:A:G	0.199741	1.00429	0.997741	1.01088	0.699532	Unweighted	FALSE	FALSE	Positive	FALSE	Unweighted	FALSE	10.1549	1.06	1.04	1.08
14:102771615:G:A_250.2	250.2	Type 2 diabetes	endocrine/metabolic	14:102771615:G:A	0.638505	1.00142	0.995502	1.00738	0.194836	Unweighted	FALSE	FALSE	Positive	FALSE	Weighted	FALSE	7.69897	1.04	1.03	1.06
15:28301027:T:C_250.2	250.2	Type 2 diabetes	endocrine/metabolic	15:28301027:T:C	0.169618	0.994751	0.987308	1.00225	0.770528	Unweighted	FALSE	FALSE	Negative	FALSE	Weighted	FALSE	7.52288	1.06	1.04	1.08
15:38535939:G:T_250.2	250.2	Type 2 diabetes	endocrine/metabolic	15:38535939:G:T	0.315736	1.00288	0.997266	1.00852	0.500676	Unweighted	FALSE	FALSE	Positive	FALSE	Weighted	FALSE	13.699	1.05	1.04	1.07
15:40323671:G:C_250.2	250.2	Type 2 diabetes	endocrine/metabolic	15:40323671:G:C	0.063326	1.00691	0.999618	1.01426	1.19842	Unweighted	FALSE	FALSE	Positive	FALSE	Unweighted	FALSE	19.699	1.08	1.06	1.1
15:52295543:G:T_250.2	250.2	Type 2 diabetes	endocrine/metabolic	15:52295543:G:T	0.970588	1.00028	0.985405	1.01538	0.0129653	Unweighted	FALSE	FALSE	Positive	FALSE	Weighted	FALSE	8.69897	1.11	1.07	1.14
15:75449754:A:C_250.2	250.2	Type 2 diabetes	endocrine/metabolic	15:75449754:A:C	0.965005	0.999876	0.99437	1.00541	0.0154704	Unweighted	FALSE	FALSE	Negative	FALSE	Weighted	FALSE	10.699	1.05	1.03	1.06
15:77484220:A:C_250.2	250.2	Type 2 diabetes	endocrine/metabolic	15:77484220:A:C	0.0338131	1.00583	1.00045	1.01125	1.47092	Unweighted	TRUE	FALSE	Positive	TRUE	Unweighted	FALSE	25.699	1.07	1.06	1.09
20:22449603:G:A_250.2	250.2	Type 2 diabetes	endocrine/metabolic	20:22449603:G:A	0.154085	1.00455	0.998298	1.01084	0.81224	Unweighted	FALSE	FALSE	Positive	FALSE	Weighted	FALSE	8.69897	1.04	1.03	1.06
20:44366172:T:C_250.2	250.2	Type 2 diabetes	endocrine/metabolic	20:44366172:T:C	0.141013	1.00499	0.998352	1.01167	0.85074	Unweighted	FALSE	FALSE	Positive	FALSE	Unweighted	FALSE	20.699	1.07	1.05	1.08
20:50214235:A:T_250.2	250.2	Type 2 diabetes	endocrine/metabolic	20:50214235:A:T	0.499147	1.00174	0.996701	1.00681	0.301772	Unweighted	FALSE	FALSE	Positive	FALSE	Weighted	FALSE	13.699	1.05	1.04	1.07
20:51538847:T:C_250.2	250.2	Type 2 diabetes	endocrine/metabolic	20:51538847:T:C	0.0534462	1.00521	0.999923	1.01053	1.27208	Unweighted	FALSE	FALSE	Positive	FALSE	Weighted	FALSE	9.1549	1.04	1.03	1.06
22:45917738:G:T_250.2	250.2	Type 2 diabetes	endocrine/metabolic	22:45917738:G:T	0.944846	1.00026	0.993022	1.00754	0.0246389	Unweighted	FALSE	FALSE	Positive	FALSE	Weighted	FALSE	8.39794	1.05	1.04	1.07
15:90979023:G:A_250.2	250.2	Type 2 diabetes	endocrine/metabolic	15:90979023:G:A	0.00399594	1.00961	1.00306	1.01621	2.39838	Unweighted	TRUE	FALSE	Positive	TRUE	Unweighted	FALSE	22	1.07	1.05	1.08
15:93282155:A:G_250.2	250.2	Type 2 diabetes	endocrine/metabolic	15:93282155:A:G	0.221625	1.00442	0.997339	1.01156	0.654381	Unweighted	FALSE	FALSE	Positive	FALSE	Unweighted	FALSE	11	1.05	1.03	1.06
16:3597097:G:A_250.2	250.2	Type 2 diabetes	endocrine/metabolic	16:3597097:G:A	0.928926	0.999739	0.99401	1.0055	0.0320189	Unweighted	FALSE	FALSE	Negative	FALSE	Weighted	FALSE	8.52288	1.04	1.03	1.06
16:20311846:G:A_250.2	250.2	Type 2 diabetes	endocrine/metabolic	16:20311846:G:A	0.873032	1.00125	0.986004	1.01674	0.05897	Unweighted	FALSE	FALSE	Positive	FALSE	Weighted	FALSE	16.301	1.11	1.08	1.14
16:71988635:C:T_250.2	250.2	Type 2 diabetes	endocrine/metabolic	16:71988635:C:T	0.325365	1.00261	0.99742	1.00782	0.487629	Unweighted	FALSE	FALSE	Positive	FALSE	Unweighted	FALSE	8.22185	1.04	1.03	1.05
16:73066409:C:T_250.2	250.2	Type 2 diabetes	endocrine/metabolic	16:73066409:C:T	0.239576	1.00321	0.997867	1.00858	0.620556	Unweighted	FALSE	FALSE	Positive	FALSE	Weighted	FALSE	11.5229	1.05	1.04	1.07
17:7050462:C:T_250.2	250.2	Type 2 diabetes	endocrine/metabolic	17:7050462:C:T	0.00173182	1.01916	1.00713	1.03133	2.7615	Unweighted	TRUE	FALSE	Positive	TRUE	Unweighted	FALSE	23.0458	1.12	1.1	1.15
17:31315412:T:C_250.2	250.2	Type 2 diabetes	endocrine/metabolic	17:31315412:T:C	0.995442	1.00002	0.994772	1.00529	0.00198425	Unweighted	FALSE	FALSE	Positive	FALSE	Weighted	FALSE	10.3979	1.05	1.03	1.06
17:67645535:C:T_250.2	250.2	Type 2 diabetes	endocrine/metabolic	17:67645535:C:T	0.940276	1.00026	0.993575	1.00698	0.0267447	Unweighted	FALSE	FALSE	Positive	FALSE	Weighted	FALSE	7.69897	1.07	1.05	1.1
18:7076837:C:T_250.2	250.2	Type 2 diabetes	endocrine/metabolic	18:7076837:C:T	0.070583	1.00487	0.999593	1.01017	1.1513	Unweighted	FALSE	FALSE	Positive	FALSE	Unweighted	FALSE	9.04576	1.05	1.03	1.06
18:60185354:T:C_250.2	250.2	Type 2 diabetes	endocrine/metabolic	18:60185354:T:C	0.188723	1.00405	0.998017	1.01012	0.724175	Unweighted	FALSE	FALSE	Positive	FALSE	Unweighted	FALSE	26.301	1.09	1.07	1.1
19:21917904:A:G_250.2	250.2	Type 2 diabetes	endocrine/metabolic	19:21917904:A:G	0.036598	1.04601	1.00281	1.09108	1.43654	Unweighted	TRUE	FALSE	Positive	TRUE	Weighted	FALSE	22.1549	1.24	1.19	1.29
19:33403940:C:T_250.2	250.2	Type 2 diabetes	endocrine/metabolic	19:33403940:C:T	0.983213	1.00006	0.994789	1.00535	0.00735224	Unweighted	FALSE	FALSE	Positive	FALSE	Weighted	FALSE	15.699	1.06	1.04	1.07
9:11256041:T:C_296.22	296.22	Major depressive disorder	mental disorders	9:11256041:T:C	0.474941	1.00271	0.995299	1.01017	0.32336	Unweighted	FALSE	FALSE	Positive	FALSE	Weighted	FALSE	7.39794	1.08696	1.06	1.12
17:4632019:G:A_476	476	Allergic rhinitis	respiratory	17:4632019:G:A	0.437038	1.00724	0.989089	1.02571	0.359481	Unweighted	FALSE	FALSE	Positive	FALSE	Weighted	FALSE	8.69897	1.29149	1.19	1.4
2:102319699:T:A_476	476	Allergic rhinitis	respiratory	2:102319699:T:A	0.00949286	1.01151	1.0028	1.0203	2.0226	Unweighted	TRUE	FALSE	Positive	TRUE	Unweighted	FALSE	24.699	1.19303	1.16	1.23
4:38817782:A:G_476	476	Allergic rhinitis	respiratory	4:38817782:A:G	0.0894362	1.00603	0.999074	1.01304	1.04849	Unweighted	FALSE	FALSE	Positive	FALSE	Weighted	FALSE	24.699	1.17994	1.15	1.22
2:241759225:G:A_476	476	Allergic rhinitis	respiratory	2:241759225:G:A	0.224833	1.00405	0.997521	1.01062	0.64814	Unweighted	FALSE	FALSE	Positive	FALSE	Weighted	FALSE	23.5229	1.1422	1.11	1.17
5:35850047:C:T_476	476	Allergic rhinitis	respiratory	5:35850047:C:T	0.227562	1.00403	0.997493	1.01061	0.642901	Unweighted	FALSE	FALSE	Positive	FALSE	Unweighted	FALSE	18.0969	1.11844	1.09	1.15
16:11125184:G:A_476	476	Allergic rhinitis	respiratory	16:11125184:G:A	0.624268	1.00171	0.99489	1.00857	0.204629	Unweighted	FALSE	FALSE	Positive	FALSE	Weighted	FALSE	14.0969	1.10828	1.08	1.14
2:8302417:G:A_476	476	Allergic rhinitis	respiratory	2:8302417:G:A	0.155545	1.00466	0.998235	1.01112	0.808145	Unweighted	FALSE	FALSE	Positive	FALSE	Unweighted	FALSE	15.5229	1.10718	1.08	1.13
5:160487233:A:T_476	476	Allergic rhinitis	respiratory	5:160487233:A:T	0.117403	1.00503	0.998737	1.01137	0.93032	Unweighted	FALSE	FALSE	Positive	FALSE	Weighted	FALSE	10.2218	1.09158	1.06	1.12
20:47053702:A:G_476	476	Allergic rhinitis	respiratory	20:47053702:A:G	0.14067	0.994929	0.988223	1.00168	0.851798	Unweighted	FALSE	FALSE	Negative	FALSE	Weighted	FALSE	10.301	1.08933	1.06	1.12
16:49203127:T:C_476	476	Allergic rhinitis	respiratory	16:49203127:T:C	0.0589408	1.00694	0.999739	1.0142	1.22958	Unweighted	FALSE	FALSE	Positive	FALSE	Weighted	FALSE	8.39794	1.08132	1.05	1.11
10:9011169:C:T_476	476	Allergic rhinitis	respiratory	10:9011169:C:T	0.181732	1.00405	0.998113	1.01002	0.740568	Unweighted	FALSE	FALSE	Positive	FALSE	Weighted	FALSE	10.2218	1.07701	1.05	1.1
1:167462115:C:T_476	476	Allergic rhinitis	respiratory	1:167462115:C:T	0.239005	1.00371	0.997545	1.0099	0.621594	Unweighted	FALSE	FALSE	Positive	FALSE	Unweighted	FALSE	9.52288	1.07504	1.05	1.1
2:198032171:A:G_476	476	Allergic rhinitis	respiratory	2:198032171:A:G	0.0179389	1.0069	1.00118	1.01264	1.7462	Unweighted	TRUE	FALSE	Positive	TRUE	Weighted	FALSE	9.69897	1.07342	1.05	1.1
12:111535554:A:G_476	476	Allergic rhinitis	respiratory	12:111535554:A:G	0.59812	1.00167	0.995474	1.0079	0.223212	Unweighted	FALSE	FALSE	Positive	FALSE	Unweighted	FALSE	7.69897	1.06496	1.04	1.09
3:187918378:G:A_476	476	Allergic rhinitis	respiratory	3:187918378:G:A	0.328193	1.00292	0.997072	1.00881	0.483871	Unweighted	FALSE	FALSE	Positive	FALSE	Unweighted	FALSE	7.69897	1.068	1.045	1.092
12:56061510:C:T_476	476	Allergic rhinitis	respiratory	12:56061510:C:T	0.558923	1.00187	0.995615	1.00816	0.252648	Unweighted	FALSE	FALSE	Positive	FALSE	Weighted	FALSE	9	1.074	1.051	1.098
1:161215268:G:T_476	476	Allergic rhinitis	respiratory	1:161215268:G:T	0.805775	0.999243	0.993231	1.00529	0.0937862	Unweighted	FALSE	FALSE	Negative	FALSE	Unweighted	FALSE	9.39794	1.081	1.056	1.107
15:90392993:T:C_476	476	Allergic rhinitis	respiratory	15:90392993:T:C	0.00891332	1.00794	1.00198	1.01393	2.04996	Unweighted	TRUE	FALSE	Positive	TRUE	Weighted	FALSE	11.2218	1.08	1.057	1.103
4:122415763:G:A_476	476	Allergic rhinitis	respiratory	4:122415763:G:A	0.564748	1.00179	0.99571	1.00791	0.248145	Unweighted	FALSE	FALSE	Positive	FALSE	Unweighted	FALSE	14.301	1.096	1.072	1.121
15:67150258:C:T_476	476	Allergic rhinitis	respiratory	15:67150258:C:T	0.00707072	1.01016	1.00276	1.01761	2.15054	Unweighted	TRUE	FALSE	Positive	TRUE	Unweighted	FALSE	15.0458	1.109	1.082	1.136
9:6213468:C:T_476	476	Allergic rhinitis	respiratory	9:6213468:C:T	0.0939967	1.00561	0.999048	1.01221	1.02689	Unweighted	FALSE	FALSE	Positive	FALSE	Unweighted	FALSE	17.301	1.116	1.09	1.143
6:32658353:G:A_476	476	Allergic rhinitis	respiratory	6:32658353:G:A	0.733141	0.998951	0.992941	1.005	0.134812	Unweighted	FALSE	FALSE	Negative	FALSE	Unweighted	FALSE	24.3979	1.131	1.106	1.157
11:76588605:C:A_476	476	Allergic rhinitis	respiratory	11:76588605:C:A	0.0057871	1.00798	1.00231	1.01368	2.23754	Unweighted	TRUE	FALSE	Positive	TRUE	Unweighted	FALSE	31.301	1.141	1.117	1.165
7:20390052:G:A_476	476	Allergic rhinitis	respiratory	7:20390052:G:A	0.120051	1.01487	0.996158	1.03394	0.920635	Unweighted	FALSE	FALSE	Positive	FALSE	Unweighted	FALSE	8.1549	1.209	1.137	1.286
2:148801884:A:G_250.2	250.2	Type 2 diabetes	endocrine/metabolic	2:148801884:A:G	0.80102	1.00073	0.995079	1.00641	0.0963564	Unweighted	FALSE	FALSE	Positive	FALSE	Weighted	FALSE	7.69897	1.04829	1.03121	1.06565
2:631099:C:G_250.2	250.2	Type 2 diabetes	endocrine/metabolic	2:631099:C:G	0.0260855	1.00778	1.00092	1.01468	1.5836	Unweighted	TRUE	FALSE	Positive	TRUE	Unweighted	FALSE	12.5229	1.10776	1.07764	1.13871
20:44374270:G:T_250.2	250.2	Type 2 diabetes	endocrine/metabolic	20:44374270:G:T	0.0158789	1.00708	1.00132	1.01287	1.79918	Unweighted	TRUE	FALSE	Positive	TRUE	Unweighted	FALSE	11.699	1.07512	1.05369	1.09699
3:122250865:G:A_250.2	250.2	Type 2 diabetes	endocrine/metabolic	3:122250865:G:A	0.656946	1.00156	0.994683	1.00849	0.182471	Unweighted	FALSE	FALSE	Positive	FALSE	Weighted	FALSE	10.301	1.05545	1.03859	1.07259
3:185806293:A:G_250.2	250.2	Type 2 diabetes	endocrine/metabolic	3:185806293:A:G	0.000115135	1.01098	1.00539	1.01661	3.93879	Unweighted	TRUE	FALSE	Positive	TRUE	Unweighted	FALSE	46.699	1.13446	1.11525	1.154
3:23349016:T:C_250.2	250.2	Type 2 diabetes	endocrine/metabolic	3:23349016:T:C	0.0666394	1.00533	0.999635	1.01106	1.17627	Unweighted	FALSE	FALSE	Positive	FALSE	Unweighted	FALSE	24.301	1.09468	1.07605	1.11363
3:64013646:G:A_250.2	250.2	Type 2 diabetes	endocrine/metabolic	3:64013646:G:A	0.126894	1.00529	0.998502	1.01213	0.89656	Unweighted	FALSE	FALSE	Positive	FALSE	Unweighted	FALSE	18.5229	1.08219	1.06366	1.10105
4:1246511:T:G_250.2	250.2	Type 2 diabetes	endocrine/metabolic	4:1246511:T:G	0.504829	1.00285	0.994501	1.01127	0.296856	Unweighted	FALSE	FALSE	Positive	FALSE	Weighted	FALSE	28.2218	1.10745	1.08779	1.12746
4:45179317:A:T_250.2	250.2	Type 2 diabetes	endocrine/metabolic	4:45179317:A:T	0.000296877	1.0096	1.00439	1.01484	3.52742	Unweighted	TRUE	FALSE	Positive	TRUE	Weighted	FALSE	8.30103	1.05411	1.03567	1.07286
5:177105216:C:G_250.2	250.2	Type 2 diabetes	endocrine/metabolic	5:177105216:C:G	0.452886	1.00216	0.996536	1.00781	0.344011	Unweighted	FALSE	FALSE	Positive	FALSE	Weighted	FALSE	11.0458	1.06165	1.04358	1.08004
5:135024741:A:T_427.21	427.21	Atrial fibrillation	circulatory system	5:135024741:A:T	0.127854	1.00311	0.999107	1.00714	0.893285	Unweighted	FALSE	FALSE	Positive	FALSE	Unweighted	FALSE	7.69897	1.17	1.11	1.24
11:2618062:G:A_250.2	250.2	Type 2 diabetes	endocrine/metabolic	11:2618062:G:A	0.469763	1.00524	0.991092	1.01959	0.328121	Unweighted	FALSE	FALSE	Positive	FALSE	Unweighted	FALSE	23.5229	1.14724	1.11727	1.17801
11:2696450:C:T_250.2	250.2	Type 2 diabetes	endocrine/metabolic	11:2696450:C:T	0.0137202	1.0069	1.00141	1.01243	1.86264	Unweighted	TRUE	FALSE	Positive	TRUE	Unweighted	FALSE	14.3979	1.09527	1.07073	1.12038
11:2175194:T:C_250.2	250.2	Type 2 diabetes	endocrine/metabolic	11:2175194:T:C	0.0152455	1.00682	1.00131	1.01237	1.81686	Unweighted	TRUE	FALSE	Positive	TRUE	Unweighted	FALSE	14.3979	1.12857	1.09499	1.16319
7:127613497:G:T_250.2	250.2	Type 2 diabetes	endocrine/metabolic	7:127613497:G:T	0.901213	1.00302	0.956391	1.05192	0.0451726	Unweighted	FALSE	FALSE	Positive	FALSE	Weighted	FALSE	12.0458	1.19043	1.13488	1.24869
11:2548673:C:T_250.2	250.2	Type 2 diabetes	endocrine/metabolic	11:2548673:C:T	0.252923	1.00786	0.994421	1.02149	0.597011	Unweighted	FALSE	FALSE	Positive	FALSE	Unweighted	FALSE	11	1.20273	1.14029	1.26859
7:15023754:A:G_250.2	250.2	Type 2 diabetes	endocrine/metabolic	7:15023754:A:G	0.000781841	1.00898	1.00373	1.01426	3.10688	Unweighted	TRUE	FALSE	Positive	TRUE	Unweighted	FALSE	9.69897	1.05628	1.03863	1.07423
6:39314260:T:C_250.2	250.2	Type 2 diabetes	endocrine/metabolic	6:39314260:T:C	0.279681	1.00281	0.99772	1.00793	0.553336	Unweighted	FALSE	FALSE	Positive	FALSE	Weighted	FALSE	8.04576	1.05036	1.03289	1.06813
7:14842803:G:A_250.2	250.2	Type 2 diabetes	endocrine/metabolic	7:14842803:G:A	0.370942	1.00279	0.996687	1.00893	0.430694	Unweighted	FALSE	FALSE	Positive	FALSE	Unweighted	FALSE	7.69897	1.0529	1.03415	1.07199
12:56752285:T:G_250.2	250.2	Type 2 diabetes	endocrine/metabolic	12:56752285:T:G	0.744679	1.00128	0.993621	1.00899	0.128031	Unweighted	FALSE	FALSE	Positive	FALSE	Weighted	FALSE	9.52288	1.0517	1.03538	1.06827
5:50441389:G:T_250.2	250.2	Type 2 diabetes	endocrine/metabolic	5:50441389:G:T	0.363147	0.991249	0.972648	1.01021	0.439918	Unweighted	FALSE	FALSE	Negative	FALSE	Unweighted	FALSE	7.69897	1.11288	1.07214	1.15517
5:52792018:T:G_250.2	250.2	Type 2 diabetes	endocrine/metabolic	5:52792018:T:G	0.83635	0.999088	0.990478	1.00777	0.077612	Unweighted	FALSE	FALSE	Negative	FALSE	Weighted	FALSE	9.69897	1.07269	1.0497	1.09619
5:75550788:G:A_250.2	250.2	Type 2 diabetes	endocrine/metabolic	5:75550788:G:A	0.0882018	1.00531	0.999208	1.01145	1.05452	Unweighted	FALSE	FALSE	Positive	FALSE	Unweighted	FALSE	9.69897	1.05653	1.03886	1.07451
5:88640561:T:C_250.2	250.2	Type 2 diabetes	endocrine/metabolic	5:88640561:T:C	0.756894	1.00104	0.994454	1.00768	0.120965	Unweighted	FALSE	FALSE	Positive	FALSE	Weighted	FALSE	9	1.05274	1.03537	1.0704
6:117690560:C:T_250.2	250.2	Type 2 diabetes	endocrine/metabolic	6:117690560:C:T	0.586681	1.00191	0.995032	1.00884	0.231598	Unweighted	FALSE	FALSE	Positive	FALSE	Weighted	FALSE	8.52288	1.06001	1.03984	1.08057
6:39069886:G:C_250.2	250.2	Type 2 diabetes	endocrine/metabolic	6:39069886:G:C	0.0307566	1.01689	1.00155	1.03246	1.51206	Unweighted	TRUE	FALSE	Positive	TRUE	Unweighted	FALSE	17	1.09648	1.07361	1.11984
7:14880227:A:G_250.2	250.2	Type 2 diabetes	endocrine/metabolic	7:14880227:A:G	0.0885087	1.00531	0.999203	1.01145	1.05301	Unweighted	FALSE	FALSE	Positive	FALSE	Weighted	FALSE	12	1.06176	1.04429	1.07952
7:157189756:T:C_250.2	250.2	Type 2 diabetes	endocrine/metabolic	7:157189756:T:C	0.0564566	1.00506	0.999861	1.01029	1.24829	Unweighted	FALSE	FALSE	Positive	FALSE	Unweighted	FALSE	9.69897	1.0545	1.03732	1.07196
7:90110704:T:C_250.2	250.2	Type 2 diabetes	endocrine/metabolic	7:90110704:T:C	0.00516738	1.00735	1.00219	1.01254	2.28673	Unweighted	TRUE	FALSE	Positive	TRUE	Weighted	FALSE	9	1.06223	1.04172	1.08314
8:41651740:G:A_250.2	250.2	Type 2 diabetes	endocrine/metabolic	8:41651740:G:A	0.230198	1.00314	0.998014	1.0083	0.637899	Unweighted	FALSE	FALSE	Positive	FALSE	Weighted	FALSE	20.699	1.0811	1.06385	1.09864
9:22132730:A:G_250.2	250.2	Type 2 diabetes	endocrine/metabolic	9:22132730:A:G	0.00173468	1.01051	1.00392	1.01715	2.76078	Unweighted	TRUE	FALSE	Positive	TRUE	Unweighted	FALSE	98.5229	1.19297	1.17362	1.21265
1:203070474:C:G_427	427	Cardiac dysrhythmias	circulatory system	1:203070474:C:G	0.624312	1.00153	0.995422	1.00767	0.204598	Unweighted	FALSE	FALSE	Positive	FALSE	Weighted	FALSE	16.0969	1.10861	1.08206	1.1358
10:20868692:G:T_427	427	Cardiac dysrhythmias	circulatory system	10:20868692:G:T	0.783925	1.00338	0.979479	1.02786	0.105726	Unweighted	FALSE	FALSE	Positive	FALSE	Weighted	FALSE	9	1.10997	1.07332	1.14788
10:76176911:C:G_427	427	Cardiac dysrhythmias	circulatory system	10:76176911:C:G	0.670191	1.00165	0.994066	1.0093	0.173801	Unweighted	FALSE	FALSE	Positive	FALSE	Unweighted	FALSE	7.39794	1.06469	1.04109	1.08882
12:114355435:C:T_427	427	Cardiac dysrhythmias	circulatory system	12:114355435:C:T	0.927025	0.999696	0.993216	1.00622	0.0329083	Unweighted	FALSE	FALSE	Negative	FALSE	Weighted	FALSE	8.69897	1.07139	1.04759	1.09572
16:73019123:T:A_427	427	Cardiac dysrhythmias	circulatory system	16:73019123:T:A	0.0523337	1.00781	0.999922	1.01577	1.28122	Unweighted	FALSE	FALSE	Positive	FALSE	Weighted	FALSE	46.1549	1.19409	1.16557	1.2233
17:45942346:G:A_427	427	Cardiac dysrhythmias	circulatory system	17:45942346:G:A	0.877222	0.999497	0.99314	1.0059	0.0568904	Unweighted	FALSE	FALSE	Negative	FALSE	Weighted	FALSE	8	1.06691	1.04335	1.09099
4:110795357:C:T_427	427	Cardiac dysrhythmias	circulatory system	4:110795357:C:T	0.0003251	1.01468	1.00665	1.02277	3.48798	Unweighted	TRUE	FALSE	Positive	TRUE	Weighted	FALSE	187	1.39432	1.36357	1.42576
6:133122523:C:T_427	427	Cardiac dysrhythmias	circulatory system	6:133122523:C:T	0.375847	0.996358	0.988344	1.00444	0.424989	Unweighted	FALSE	FALSE	Negative	FALSE	Weighted	FALSE	8.69897	1.07637	1.05067	1.10269
7:116554851:G:A_427	427	Cardiac dysrhythmias	circulatory system	7:116554851:G:A	0.0077249	1.00964	1.00254	1.01679	2.11211	Unweighted	TRUE	FALSE	Positive	TRUE	Unweighted	FALSE	12.3979	1.0948	1.06832	1.12194
4:110840331:T:C_427	427	Cardiac dysrhythmias	circulatory system	4:110840331:T:C	0.00537885	1.00977	1.00288	1.0167	2.26931	Unweighted	TRUE	FALSE	Positive	TRUE	Weighted	FALSE	40.5229	1.17655	1.14901	1.20475
10:103571190:T:A_427	427	Cardiac dysrhythmias	circulatory system	10:103571190:T:A	0.106875	1.00596	0.998719	1.01326	0.971125	Unweighted	FALSE	FALSE	Positive	FALSE	Unweighted	FALSE	29	1.25579	1.20715	1.30639
16:72843259:T:C_427	427	Cardiac dysrhythmias	circulatory system	16:72843259:T:C	0.614555	0.996756	0.984231	1.00944	0.211439	Unweighted	FALSE	FALSE	Negative	FALSE	Weighted	FALSE	11.699	1.10574	1.07519	1.13716
4:173678308:T:C_427	427	Cardiac dysrhythmias	circulatory system	4:173678308:T:C	0.911152	0.999596	0.992533	1.00671	0.0404092	Unweighted	FALSE	FALSE	Negative	FALSE	Weighted	FALSE	11.5229	1.08383	1.05953	1.10868
1:111836404:T:A_427	427	Cardiac dysrhythmias	circulatory system	1:111836404:T:A	0.680956	0.99804	0.988749	1.00742	0.166881	Unweighted	FALSE	FALSE	Negative	FALSE	Weighted	FALSE	8.52288	1.06979	1.0462	1.09391
1:170653968:A:G_427	427	Cardiac dysrhythmias	circulatory system	1:170653968:A:G	0.123326	1.00497	0.998652	1.01134	0.908947	Unweighted	FALSE	FALSE	Positive	FALSE	Unweighted	FALSE	17.301	1.10343	1.07912	1.12828
6:20694653:C:T_250.2	250.2	Type 2 diabetes	endocrine/metabolic	6:20694653:C:T	0.00120571	1.01026	1.00404	1.01653	2.91876	Unweighted	TRUE	FALSE	Positive	TRUE	Unweighted	FALSE	9.69897	1.25	1.17	1.34
19:41320115:A:C_593	593	Hematuria	genitourinary	19:41320115:A:C	0.0016267	1.0117	1.00441	1.01905	2.78869	Unweighted	TRUE	FALSE	Positive	TRUE	Unweighted	FALSE	11	1.09051	1.06	1.12
5:123346640:C:T_250.2	250.2	Type 2 diabetes	endocrine/metabolic	5:123346640:C:T	0.85651	1.00117	0.988574	1.01392	0.0672676	Unweighted	FALSE	FALSE	Positive	FALSE	Weighted	FALSE	8.52288	1.08387	1.05553	1.11298
5:88647802:C:A_250.2	250.2	Type 2 diabetes	endocrine/metabolic	5:88647802:C:A	0.351676	1.00297	0.996731	1.00925	0.453857	Unweighted	FALSE	FALSE	Positive	FALSE	Weighted	FALSE	9.69897	1.04293	1.02953	1.05651
14:76909348:C:A_250.2	250.2	Type 2 diabetes	endocrine/metabolic	14:76909348:C:A	0.623612	1.00172	0.994873	1.00861	0.205085	Unweighted	FALSE	FALSE	Positive	FALSE	Unweighted	FALSE	8.04576	1.04078	1.0267	1.05506
22:28973410:A:C_250.2	250.2	Type 2 diabetes	endocrine/metabolic	22:28973410:A:C	0.00535912	1.00747	1.00221	1.01276	2.27091	Unweighted	TRUE	FALSE	Positive	TRUE	Weighted	FALSE	10	1.038	1.02628	1.04985
11:61856321:G:A_250.2	250.2	Type 2 diabetes	endocrine/metabolic	11:61856321:G:A	0.740658	1.00141	0.993083	1.00981	0.130382	Unweighted	FALSE	FALSE	Positive	FALSE	Weighted	FALSE	8	1.05287	1.03429	1.07178
7:90105004:C:A_250.2	250.2	Type 2 diabetes	endocrine/metabolic	7:90105004:C:A	0.00397399	1.00758	1.00242	1.01277	2.40077	Unweighted	TRUE	FALSE	Positive	TRUE	Weighted	FALSE	7.39794	1.03448	1.02201	1.0471
2:21310235:T:A_411.4	411.4	Coronary atherosclerosis	circulatory system	2:21310235:T:A	0.832929	1.0015	0.987649	1.01555	0.0793921	Unweighted	FALSE	FALSE	Positive	FALSE	Unweighted	FALSE	10	1.28	1.19	1.38
6:12907179:C:T_411.4	411.4	Coronary atherosclerosis	circulatory system	6:12907179:C:T	0.0875424	1.00459	0.999326	1.00989	1.05778	Unweighted	FALSE	FALSE	Positive	FALSE	Weighted	FALSE	7.69897	1.15	1.09	1.21
6:133888699:T:C_411.4	411.4	Coronary atherosclerosis	circulatory system	6:133888699:T:C	0.0161419	1.00654	1.00121	1.0119	1.79205	Unweighted	TRUE	FALSE	Positive	TRUE	Weighted	FALSE	12	1.14	1.1	1.18
9:121657443:G:C_411.4	411.4	Coronary atherosclerosis	circulatory system	9:121657443:G:C	0.860414	1.00052	0.994711	1.00637	0.0652925	Unweighted	FALSE	FALSE	Positive	FALSE	Weighted	FALSE	10.1549	1.16	1.11	1.21
10:103107929:C:T_411.4	411.4	Coronary atherosclerosis	circulatory system	10:103107929:C:T	0.0599128	1.00729	0.999697	1.01493	1.22248	Unweighted	FALSE	FALSE	Positive	FALSE	Weighted	FALSE	7.69897	1.13	1.08	1.18
11:103793681:C:T_411.4	411.4	Coronary atherosclerosis	circulatory system	11:103793681:C:T	0.115113	1.00405	0.999014	1.00911	0.938877	Unweighted	FALSE	FALSE	Positive	FALSE	Unweighted	FALSE	8.52288	1.13	1.08	1.17
11:110487741:C:T_411.4	411.4	Coronary atherosclerosis	circulatory system	11:110487741:C:T	0.0227505	1.00643	1.0009	1.01201	1.64301	Unweighted	TRUE	FALSE	Positive	TRUE	Unweighted	FALSE	7.39794	1.14	1.09	1.19
12:95052512:A:G_411.4	411.4	Coronary atherosclerosis	circulatory system	12:95052512:A:G	0.0439161	1.00873	1.00024	1.0173	1.35738	Unweighted	TRUE	FALSE	Positive	TRUE	Weighted	FALSE	8.69897	1.15	1.1	1.2
12:111280427:C:A_411.4	411.4	Coronary atherosclerosis	circulatory system	12:111280427:C:A	0.332612	1.00949	0.990385	1.02896	0.478062	Unweighted	FALSE	FALSE	Positive	FALSE	Weighted	FALSE	31.1549	1.31	1.25	1.37
15:78822111:C:T_411.4	411.4	Coronary atherosclerosis	circulatory system	15:78822111:C:T	0.0214412	1.00582	1.00086	1.01081	1.66875	Unweighted	TRUE	FALSE	Positive	TRUE	Unweighted	FALSE	8	1.12	1.08	1.16
19:11131631:G:C_411.4	411.4	Coronary atherosclerosis	circulatory system	19:11131631:G:C	0.930552	1.0003	0.993586	1.00706	0.0312592	Unweighted	FALSE	FALSE	Positive	FALSE	Weighted	FALSE	9	1.13	1.08	1.17
19:41359388:A:G_411.4	411.4	Coronary atherosclerosis	circulatory system	19:41359388:A:G	0.220429	1.00322	0.998075	1.00839	0.656732	Unweighted	FALSE	FALSE	Positive	FALSE	Unweighted	FALSE	8.1549	1.12	1.08	1.16
19:44905371:T:C_411.4	411.4	Coronary atherosclerosis	circulatory system	19:44905371:T:C	0.247657	1.00548	0.996205	1.01485	0.60615	Unweighted	FALSE	FALSE	Positive	FALSE	Weighted	FALSE	8.69897	1.34	1.22	1.47
9:22087474:T:C_411.4	411.4	Coronary atherosclerosis	circulatory system	9:22087474:T:C	9.24834e-06	1.01348	1.0075	1.0195	5.03394	Unweighted	TRUE	TRUE	Positive	TRUE	Weighted	TRUE	21	1.22	1.17	1.26
12:111269073:C:T_411.4	411.4	Coronary atherosclerosis	circulatory system	12:111269073:C:T	0.36479	1.00256	0.997034	1.00811	0.437957	Unweighted	FALSE	FALSE	Positive	FALSE	Unweighted	FALSE	24.699	1.24	1.19	1.29
19:41358604:T:A_411.4	411.4	Coronary atherosclerosis	circulatory system	19:41358604:T:A	0.222043	1.00321	0.998064	1.00838	0.653562	Unweighted	FALSE	FALSE	Positive	FALSE	Unweighted	FALSE	8.04576	1.11	1.07	1.16
13:32980214:C:G_250.2	250.2	Type 2 diabetes	endocrine/metabolic	13:32980214:C:G	0.0334636	1.00679	1.00053	1.01308	1.47543	Unweighted	TRUE	FALSE	Positive	TRUE	Unweighted	FALSE	14.0458	1.09814	1.07246	1.12443
13:91288024:C:T_250.2	250.2	Type 2 diabetes	endocrine/metabolic	13:91288024:C:T	0.924718	1.00028	0.994437	1.00616	0.0339906	Unweighted	FALSE	FALSE	Positive	FALSE	Unweighted	FALSE	8.69897	1.06632	1.04405	1.08907
15:38554146:G:A_250.2	250.2	Type 2 diabetes	endocrine/metabolic	15:38554146:G:A	0.746163	1.0009	0.995453	1.00638	0.127166	Unweighted	FALSE	FALSE	Positive	FALSE	Weighted	FALSE	10.3979	1.05581	1.03895	1.07294
15:40340937:A:T_250.2	250.2	Type 2 diabetes	endocrine/metabolic	15:40340937:A:T	0.00415517	1.01093	1.00344	1.01846	2.38141	Unweighted	TRUE	FALSE	Positive	TRUE	Weighted	FALSE	17	1.07784	1.05954	1.09647
15:62103990:C:A_250.2	250.2	Type 2 diabetes	endocrine/metabolic	15:62103990:C:A	0.0292634	1.00572	1.00058	1.0109	1.53368	Unweighted	TRUE	FALSE	Positive	TRUE	Unweighted	FALSE	22	1.08509	1.06752	1.10295
15:77489584:A:G_250.2	250.2	Type 2 diabetes	endocrine/metabolic	15:77489584:A:G	0.0296006	1.00598	1.00059	1.01139	1.5287	Unweighted	TRUE	FALSE	Positive	TRUE	Unweighted	FALSE	14.699	1.0689	1.05148	1.08661
15:89873508:T:C_250.2	250.2	Type 2 diabetes	endocrine/metabolic	15:89873508:T:C	0.0291407	1.00651	1.00066	1.01239	1.5355	Unweighted	TRUE	FALSE	Positive	TRUE	Weighted	FALSE	9	1.06336	1.04255	1.08458
16:53768582:C:T_250.2	250.2	Type 2 diabetes	endocrine/metabolic	16:53768582:C:T	4.23947e-06	1.01282	1.00734	1.01833	5.37269	Unweighted	TRUE	TRUE	Positive	TRUE	Weighted	TRUE	35	1.13626	1.11364	1.15933
17:31346201:T:A_250.2	250.2	Type 2 diabetes	endocrine/metabolic	17:31346201:T:A	0.747216	0.999136	0.9939	1.0044	0.126554	Unweighted	FALSE	FALSE	Negative	FALSE	Weighted	FALSE	7.52288	1.04929	1.03167	1.06721
17:4102227:G:A_250.2	250.2	Type 2 diabetes	endocrine/metabolic	17:4102227:G:A	0.650219	1.00246	0.991863	1.01317	0.18694	Unweighted	FALSE	FALSE	Positive	FALSE	Weighted	FALSE	8	1.07012	1.04532	1.0955
17:42761348:C:T_250.2	250.2	Type 2 diabetes	endocrine/metabolic	17:42761348:C:T	0.172288	1.00355	0.998455	1.00868	0.763744	Unweighted	FALSE	FALSE	Positive	FALSE	Weighted	FALSE	7.69897	1.05223	1.03373	1.07106
17:7042164:C:T_250.2	250.2	Type 2 diabetes	endocrine/metabolic	17:7042164:C:T	0.00704157	1.01751	1.00474	1.03043	2.15233	Unweighted	TRUE	FALSE	Positive	TRUE	Unweighted	FALSE	17.2218	1.14132	1.10759	1.17607
19:21673944:T:C_250.2	250.2	Type 2 diabetes	endocrine/metabolic	19:21673944:T:C	0.0363673	1.04631	1.00288	1.09162	1.43929	Unweighted	TRUE	FALSE	Positive	TRUE	Weighted	FALSE	12.699	1.21785	1.15531	1.28377
19:33405526:A:C_250.2	250.2	Type 2 diabetes	endocrine/metabolic	19:33405526:A:C	0.852103	0.999499	0.994248	1.00478	0.069508	Unweighted	FALSE	FALSE	Negative	FALSE	Weighted	FALSE	9	1.05134	1.03449	1.06847
17:61388336:T:C_594	594	Urinary calculus	genitourinary	17:61388336:T:C	0.0164623	1.00566	1.00103	1.01031	1.78351	Unweighted	TRUE	FALSE	Positive	TRUE	Weighted	FALSE	14.0458	1.16398	1.12014	1.20953
20:54125508:C:T_594	594	Urinary calculus	genitourinary	20:54125508:C:T	0.00991329	1.00596	1.00143	1.01051	2.00378	Unweighted	TRUE	FALSE	Positive	TRUE	Unweighted	FALSE	8	1.19694	1.12482	1.2737
4:88133515:A:G_594	594	Urinary calculus	genitourinary	4:88133515:A:G	0.00561248	1.00816	1.00238	1.01397	2.25085	Unweighted	TRUE	FALSE	Positive	TRUE	Unweighted	FALSE	7.69897	1.11797	1.07547	1.16215
5:177365742:G:A_594	594	Urinary calculus	genitourinary	5:177365742:G:A	0.280499	1.00246	0.997995	1.00695	0.552069	Unweighted	FALSE	FALSE	Positive	FALSE	Unweighted	FALSE	13.2218	1.16819	1.12177	1.21653
7:30877502:G:A_594	594	Urinary calculus	genitourinary	7:30877502:G:A	0.12153	1.0054	0.99857	1.01228	0.915315	Unweighted	FALSE	FALSE	Positive	FALSE	Weighted	FALSE	8	1.17387	1.11052	1.24083
20:54098167:A:G_594	594	Urinary calculus	genitourinary	20:54098167:A:G	0.0552468	1.00537	0.99988	1.01089	1.25769	Unweighted	FALSE	FALSE	Positive	FALSE	Weighted	FALSE	7.69897	1.1093	1.07017	1.14988
11:3918420:T:C_594	594	Urinary calculus	genitourinary	11:3918420:T:C	0.651247	0.999035	0.994864	1.00322	0.186254	Unweighted	FALSE	FALSE	Negative	FALSE	Weighted	FALSE	8.52288	1.12633	1.08282	1.17159
13:42171982:A:C_594	594	Urinary calculus	genitourinary	13:42171982:A:C	0.00256953	1.00803	1.0028	1.01328	2.59015	Unweighted	TRUE	FALSE	Positive	TRUE	Unweighted	FALSE	16.3979	1.16607	1.12507	1.20856
16:20381093:G:C_594	594	Urinary calculus	genitourinary	16:20381093:G:C	0.00250499	1.00649	1.00228	1.01072	2.60119	Unweighted	TRUE	FALSE	Positive	TRUE	Weighted	FALSE	12.301	1.172	1.12266	1.2235
11:2140300:C:T_250.2	250.2	Type 2 diabetes	endocrine/metabolic	11:2140300:C:T	0.0285381	1.01927	1.00201	1.03683	1.54457	Unweighted	TRUE	FALSE	Positive	TRUE	Unweighted	FALSE	13.2218	1.28	1.2	1.37
5:110812772:T:C_476	476	Allergic rhinitis	respiratory	5:110812772:T:C	0.00245523	1.01081	1.0038	1.01786	2.60991	Unweighted	TRUE	FALSE	Positive	TRUE	Unweighted	FALSE	25.301	1.175	1.141	1.209
9:136340958:C:T_250.2	250.2	Type 2 diabetes	endocrine/metabolic	9:136340958:C:T	0.00280713	1.0093	1.00319	1.01544	2.55174	Unweighted	TRUE	FALSE	Positive	TRUE	Unweighted	FALSE	14.301	1.07	1.05	1.09
11:17387083:C:T_250.2	250.2	Type 2 diabetes	endocrine/metabolic	11:17387083:C:T	4.28713e-05	1.01117	1.0058	1.01657	4.36783	Unweighted	TRUE	FALSE	Positive	TRUE	Unweighted	FALSE	16.3979	1.06	1.05	1.08
12:27714794:G:A_250.2	250.2	Type 2 diabetes	endocrine/metabolic	12:27714794:G:A	0.0166948	1.00879	1.00159	1.01604	1.77742	Unweighted	TRUE	FALSE	Positive	TRUE	Weighted	FALSE	8.69897	1.06	1.04	1.08
17:4049808:A:G_250.2	250.2	Type 2 diabetes	endocrine/metabolic	17:4049808:A:G	0.361179	1.00244	0.997207	1.00771	0.442278	Unweighted	FALSE	FALSE	Positive	FALSE	Weighted	FALSE	10.0458	1.05	1.03	1.07
19:19268740:C:T_250.2	250.2	Type 2 diabetes	endocrine/metabolic	19:19268740:C:T	0.366731	1.00481	0.994391	1.01535	0.435652	Unweighted	FALSE	FALSE	Positive	FALSE	Unweighted	FALSE	9.69897	1.09	1.06	1.12
22:30020538:A:G_250.2	250.2	Type 2 diabetes	endocrine/metabolic	22:30020538:A:G	0.644301	1.00252	0.991873	1.01328	0.190911	Unweighted	FALSE	FALSE	Positive	FALSE	Weighted	FALSE	10.3979	1.09	1.06	1.12
10:12261372:T:C_250.2	250.2	Type 2 diabetes	endocrine/metabolic	10:12261372:T:C	0.0688595	1.00504	0.999611	1.0105	1.16204	Unweighted	FALSE	FALSE	Positive	FALSE	Unweighted	FALSE	32.2218	1.11253	1.09325	1.13215
10:75554859:T:A_250.2	250.2	Type 2 diabetes	endocrine/metabolic	10:75554859:T:A	0.874711	1.00042	0.995205	1.00566	0.0581356	Unweighted	FALSE	FALSE	Positive	FALSE	Weighted	FALSE	9.69897	1.05406	1.03713	1.07127
10:79184084:G:A_250.2	250.2	Type 2 diabetes	endocrine/metabolic	10:79184084:G:A	0.873713	0.999587	0.994508	1.00469	0.0586311	Unweighted	FALSE	FALSE	Negative	FALSE	Weighted	FALSE	14	1.06575	1.04861	1.08317
11:17396930:C:A_250.2	250.2	Type 2 diabetes	endocrine/metabolic	11:17396930:C:A	0.000168396	1.01027	1.00491	1.01566	3.77367	Unweighted	TRUE	FALSE	Positive	TRUE	Unweighted	FALSE	9.09691	1.05312	1.03587	1.07065
11:35413886:A:C_250.2	250.2	Type 2 diabetes	endocrine/metabolic	11:35413886:A:C	0.00484995	1.01889	1.00571	1.03225	2.31426	Unweighted	TRUE	FALSE	Positive	TRUE	Weighted	FALSE	8.30103	1.07597	1.04986	1.10272
11:69643662:G:C_250.2	250.2	Type 2 diabetes	endocrine/metabolic	11:69643662:G:C	0.0040571	1.01875	1.00592	1.03173	2.39178	Unweighted	TRUE	FALSE	Positive	TRUE	Weighted	FALSE	9.39794	1.24618	1.16295	1.33536
12:108234290:T:C_250.2	250.2	Type 2 diabetes	endocrine/metabolic	12:108234290:T:C	0.045768	1.00515	1.0001	1.01024	1.33944	Unweighted	TRUE	FALSE	Positive	TRUE	Unweighted	FALSE	9	1.05294	1.03564	1.07053
12:117968891:C:T_250.2	250.2	Type 2 diabetes	endocrine/metabolic	12:117968891:C:T	0.691077	1.00146	0.994289	1.00868	0.160473	Unweighted	FALSE	FALSE	Positive	FALSE	Weighted	FALSE	8	1.05587	1.03635	1.07576
12:27812063:C:T_250.2	250.2	Type 2 diabetes	endocrine/metabolic	12:27812063:C:T	0.00775002	1.00857	1.00225	1.01492	2.1107	Unweighted	TRUE	FALSE	Positive	TRUE	Weighted	FALSE	14.0969	1.07137	1.05288	1.09017
1:39331383:A:G_250.2	250.2	Type 2 diabetes	endocrine/metabolic	1:39331383:A:G	0.0502559	1.00611	0.999993	1.01226	1.29881	Unweighted	FALSE	FALSE	Positive	FALSE	Unweighted	FALSE	10.0458	1.06	1.04	1.08
2:43292838:C:T_250.2	250.2	Type 2 diabetes	endocrine/metabolic	2:43292838:C:T	0.0554141	1.00809	0.999814	1.01643	1.25638	Unweighted	FALSE	FALSE	Positive	FALSE	Weighted	FALSE	12	1.08	1.05	1.1
2:164694691:T:C_250.2	250.2	Type 2 diabetes	endocrine/metabolic	2:164694691:T:C	0.0645159	1.00752	0.999549	1.01556	1.19033	Unweighted	FALSE	FALSE	Positive	FALSE	Weighted	FALSE	14.301	1.09	1.06	1.11
4:6300792:G:A_250.2	250.2	Type 2 diabetes	endocrine/metabolic	4:6300792:G:A	0.186132	1.00426	0.99795	1.01061	0.730179	Unweighted	FALSE	FALSE	Positive	FALSE	Weighted	FALSE	19.1549	1.07	1.05	1.09
5:103003107:A:G_250.2	250.2	Type 2 diabetes	endocrine/metabolic	5:103003107:A:G	0.259989	1.00887	0.993487	1.02449	0.585045	Unweighted	FALSE	FALSE	Positive	FALSE	Unweighted	FALSE	11.2218	1.13	1.09	1.17
6:31161839:A:G_250.2	250.2	Type 2 diabetes	endocrine/metabolic	6:31161839:A:G	0.00771242	1.00877	1.00231	1.01527	2.11281	Unweighted	TRUE	FALSE	Positive	TRUE	Weighted	FALSE	8.22185	1.04	1.02	1.06
2:226235982:G:T_411.4	411.4	Coronary atherosclerosis	circulatory system	2:226235982:G:T	0.0710121	1.00517	0.999559	1.01081	1.14867	Unweighted	FALSE	FALSE	Positive	FALSE	Unweighted	FALSE	9	1.06	1.04	1.07
3:154122077:G:C_411.4	411.4	Coronary atherosclerosis	circulatory system	3:154122077:G:C	0.401387	1.00385	0.994879	1.01291	0.396436	Unweighted	FALSE	FALSE	Positive	FALSE	Unweighted	FALSE	9	1.08	1.06	1.11
5:122077513:C:T_411.4	411.4	Coronary atherosclerosis	circulatory system	5:122077513:C:T	0.079152	1.0058	0.999328	1.01231	1.10154	Unweighted	FALSE	FALSE	Positive	FALSE	Weighted	FALSE	8.52288	1.07	1.05	1.09
12:123942759:T:A_411.4	411.4	Coronary atherosclerosis	circulatory system	12:123942759:T:A	0.439507	1.00216	0.996698	1.00765	0.357034	Unweighted	FALSE	FALSE	Positive	FALSE	Weighted	FALSE	8.39794	1.06	1.04	1.08
2:215426636:C:T_411.4	411.4	Coronary atherosclerosis	circulatory system	2:215426636:C:T	0.0216959	1.00709	1.00103	1.01319	1.66362	Unweighted	TRUE	FALSE	Positive	TRUE	Weighted	FALSE	8	1.06	1.04	1.08
3:124734175:T:G_411.4	411.4	Coronary atherosclerosis	circulatory system	3:124734175:T:G	0.730502	1.00139	0.993529	1.0093	0.136379	Unweighted	FALSE	FALSE	Positive	FALSE	Weighted	FALSE	7.69897	1.07	1.05	1.1
3:14886570:G:T_411.4	411.4	Coronary atherosclerosis	circulatory system	3:14886570:G:T	0.622975	1.00127	0.996204	1.00637	0.205529	Unweighted	FALSE	FALSE	Positive	FALSE	Unweighted	FALSE	7.52288	1.05	1.03	1.07
12:20067099:C:G_411.4	411.4	Coronary atherosclerosis	circulatory system	12:20067099:C:G	0.763015	1.0008	0.995631	1.00599	0.117467	Unweighted	FALSE	FALSE	Positive	FALSE	Weighted	FALSE	7.69897	1.05	1.03	1.07
16:75353635:G:C_411.4	411.4	Coronary atherosclerosis	circulatory system	16:75353635:G:C	0.00488699	1.00726	1.0022	1.01234	2.31096	Unweighted	TRUE	FALSE	Positive	TRUE	Unweighted	FALSE	7.69897	1.05	1.03	1.07
19:41348629:T:A_411.4	411.4	Coronary atherosclerosis	circulatory system	19:41348629:T:A	0.0334595	1.00547	1.00043	1.01055	1.47548	Unweighted	TRUE	FALSE	Positive	TRUE	Unweighted	FALSE	7.69897	1.05	1.03	1.07
6:160591981:T:C_411.4	411.4	Coronary atherosclerosis	circulatory system	6:160591981:T:C	0.227776	1.0077	0.995218	1.02034	0.642492	Unweighted	FALSE	FALSE	Positive	FALSE	Unweighted	FALSE	20.699	1.92	1.68	2.2
9:22124745:C:G_411.4	411.4	Coronary atherosclerosis	circulatory system	9:22124745:C:G	4.02995e-07	1.01315	1.00804	1.01828	6.3947	Unweighted	TRUE	TRUE	Positive	TRUE	Weighted	TRUE	22.301	1.24	1.19	1.29
11:112980346:C:G_318	318	Tobacco use disorder	mental disorders	11:112980346:C:G	0.000576467	1.01003	1.00431	1.01579	3.23923	Unweighted	TRUE	FALSE	Positive	TRUE	Weighted	FALSE	35.0458	1.067	1.06	1.08
3:85566859:G:T_318	318	Tobacco use disorder	mental disorders	3:85566859:G:T	0.0393619	1.00606	1.00029	1.01186	1.40492	Unweighted	TRUE	FALSE	Positive	TRUE	Unweighted	FALSE	14.699	1.042	1.03	1.05
6:111299555:G:A_318	318	Tobacco use disorder	mental disorders	6:111299555:G:A	0.577221	0.997885	0.990483	1.00534	0.238658	Unweighted	FALSE	FALSE	Negative	FALSE	Unweighted	FALSE	14.0969	1.055	1.04	1.07
7:117889587:T:C_318	318	Tobacco use disorder	mental disorders	7:117889587:T:C	0.997361	1.00001	0.993756	1.00631	0.00114754	Unweighted	FALSE	FALSE	Positive	FALSE	Weighted	FALSE	12	1.039	1.03	1.05
3:84338799:A:C_318	318	Tobacco use disorder	mental disorders	3:84338799:A:C	0.294054	1.00345	0.997017	1.00992	0.531573	Unweighted	FALSE	FALSE	Positive	FALSE	Weighted	FALSE	10.301	1.038	1.03	1.05
9:125371755:T:C_318	318	Tobacco use disorder	mental disorders	9:125371755:T:C	0.332055	1.00272	0.99723	1.00824	0.478789	Unweighted	FALSE	FALSE	Positive	FALSE	Weighted	FALSE	9.22185	1.032	1.02	1.04
5:167569717:C:T_318	318	Tobacco use disorder	mental disorders	5:167569717:C:T	0.0475164	1.00578	1.00006	1.01152	1.32316	Unweighted	TRUE	FALSE	Positive	TRUE	Weighted	FALSE	8.69897	1.032	1.02	1.04
6:98297070:T:C_318	318	Tobacco use disorder	mental disorders	6:98297070:T:C	0.372882	1.00282	0.996628	1.00905	0.428428	Unweighted	FALSE	FALSE	Positive	FALSE	Weighted	FALSE	8.09691	1.033	1.02	1.04
1:190484542:C:T_318	318	Tobacco use disorder	mental disorders	1:190484542:C:T	0.581015	0.998424	0.992847	1.00403	0.235813	Unweighted	FALSE	FALSE	Negative	FALSE	Weighted	FALSE	7.39794	1.028	1.02	1.04
12:111466567:T:A_318	318	Tobacco use disorder	mental disorders	12:111466567:T:A	0.0567888	1.00599	0.999828	1.01218	1.24574	Unweighted	FALSE	FALSE	Positive	FALSE	Weighted	FALSE	7.39794	1.028	1.02	1.04
1:208537248:A:G_318	318	Tobacco use disorder	mental disorders	1:208537248:A:G	0.10375	1.00471	0.99904	1.0104	0.984012	Unweighted	FALSE	FALSE	Positive	FALSE	Unweighted	FALSE	7.52288	1.029	1.02	1.04
3:25183672:T:C_318	318	Tobacco use disorder	mental disorders	3:25183672:T:C	0.312391	1.0029	0.997278	1.00856	0.505301	Unweighted	FALSE	FALSE	Positive	FALSE	Unweighted	FALSE	7.69897	1.029	1.02	1.04
18:52466896:G:T_318	318	Tobacco use disorder	mental disorders	18:52466896:G:T	0.00714825	1.0078	1.00211	1.01353	2.1458	Unweighted	TRUE	FALSE	Positive	TRUE	Weighted	FALSE	7.69897	1.029	1.02	1.04
17:53814044:A:T_318	318	Tobacco use disorder	mental disorders	17:53814044:A:T	0.418753	1.00266	0.996227	1.00913	0.378042	Unweighted	FALSE	FALSE	Positive	FALSE	Weighted	FALSE	8	1.036	1.02	1.05
3:83104862:G:A_318	318	Tobacco use disorder	mental disorders	3:83104862:G:A	0.53969	1.00249	0.994559	1.01048	0.267855	Unweighted	FALSE	FALSE	Positive	FALSE	Weighted	FALSE	7.69897	1.039	1.03	1.05
9:38276431:C:T_318	318	Tobacco use disorder	mental disorders	9:38276431:C:T	0.979827	0.999891	0.991461	1.00839	0.00885057	Unweighted	FALSE	FALSE	Negative	FALSE	Weighted	FALSE	8	1.039	1.03	1.05
6:29580312:G:A_296.22	296.22	Major depressive disorder	mental disorders	6:29580312:G:A	0.535978	0.995595	0.981773	1.00961	0.270853	Unweighted	FALSE	FALSE	Negative	FALSE	Weighted	FALSE	7.39794	1.10742	1.07	1.14
6:30018547:T:A_296.22	296.22	Major depressive disorder	mental disorders	6:30018547:T:A	0.837866	1.00226	0.980794	1.0242	0.0768257	Unweighted	FALSE	FALSE	Positive	FALSE	Weighted	FALSE	12.5229	1.05932	1.04	1.08
6:28828079:A:T_296.22	296.22	Major depressive disorder	mental disorders	6:28828079:A:T	0.700506	1.0034	0.986195	1.0209	0.154588	Unweighted	FALSE	FALSE	Positive	FALSE	Weighted	FALSE	11.3979	1.05708	1.04	1.07
6:36864327:T:C_296.22	296.22	Major depressive disorder	mental disorders	6:36864327:T:C	0.713538	0.998355	0.989619	1.00717	0.146583	Unweighted	FALSE	FALSE	Negative	FALSE	Weighted	FALSE	8	1.05263	1.03	1.07
6:26408323:T:G_296.22	296.22	Major depressive disorder	mental disorders	6:26408323:T:G	0.0575071	1.01653	0.999478	1.03388	1.24028	Unweighted	FALSE	FALSE	Positive	FALSE	Unweighted	FALSE	9	1.05153	1.04	1.07
9:25235065:C:T_296.22	296.22	Major depressive disorder	mental disorders	9:25235065:C:T	0.607236	1.00265	0.992589	1.01281	0.216642	Unweighted	FALSE	FALSE	Positive	FALSE	Weighted	FALSE	8.30103	1.05042	1.03	1.07
6:27444607:C:T_296.22	296.22	Major depressive disorder	mental disorders	6:27444607:C:T	0.338496	1.00283	0.997039	1.00866	0.470447	Unweighted	FALSE	FALSE	Positive	FALSE	Weighted	FALSE	11.5229	1.03627	1.03	1.05
9:17044973:T:A_296.22	296.22	Major depressive disorder	mental disorders	9:17044973:T:A	0.984609	0.999945	0.994401	1.00552	0.00673622	Unweighted	FALSE	FALSE	Negative	FALSE	Weighted	FALSE	9.69897	1.03413	1.02	1.04
6:65967045:A:G_296.22	296.22	Major depressive disorder	mental disorders	6:65967045:A:G	0.521404	1.00187	0.996163	1.00761	0.282825	Unweighted	FALSE	FALSE	Positive	FALSE	Weighted	FALSE	8.52288	1.03199	1.02	1.04
10:104694914:T:C_296.22	296.22	Major depressive disorder	mental disorders	10:104694914:T:C	0.0163782	1.00704	1.00129	1.01283	1.78573	Unweighted	TRUE	FALSE	Positive	TRUE	Unweighted	FALSE	7.52288	1.02987	1.02	1.04
14:74768127:T:G_296.22	296.22	Major depressive disorder	mental disorders	14:74768127:T:G	0.562615	0.998366	0.992854	1.00391	0.249788	Unweighted	FALSE	FALSE	Negative	FALSE	Weighted	FALSE	7.52288	1.02881	1.02	1.04
7:12210752:G:A_296.22	296.22	Major depressive disorder	mental disorders	7:12210752:G:A	0.331252	1.00276	0.997199	1.00836	0.479842	Unweighted	FALSE	FALSE	Positive	FALSE	Weighted	FALSE	12.301	1.039	1.03	1.05
11:88972067:T:C_296.22	296.22	Major depressive disorder	mental disorders	11:88972067:T:C	0.982178	1.00006	0.994498	1.00566	0.00780982	Unweighted	FALSE	FALSE	Positive	FALSE	Weighted	FALSE	9.22185	1.033	1.02	1.04
6:24275255:A:G_296.22	296.22	Major depressive disorder	mental disorders	6:24275255:A:G	0.449387	0.996615	0.987897	1.00541	0.34738	Unweighted	FALSE	FALSE	Negative	FALSE	Weighted	FALSE	9.22185	1.053	1.04	1.07
2:124218586:T:C_296.22	296.22	Major depressive disorder	mental disorders	2:124218586:T:C	0.273199	1.00311	0.997552	1.0087	0.563521	Unweighted	FALSE	FALSE	Positive	FALSE	Unweighted	FALSE	9	1.032	1.02	1.04
1:177070236:C:G_296.22	296.22	Major depressive disorder	mental disorders	1:177070236:C:G	0.36871	0.9957	0.986389	1.0051	0.433315	Unweighted	FALSE	FALSE	Negative	FALSE	Unweighted	FALSE	8.22185	1.056	1.04	1.07
18:55782436:A:G_296.22	296.22	Major depressive disorder	mental disorders	18:55782436:A:G	0.381763	1.00255	0.996846	1.00829	0.418206	Unweighted	FALSE	FALSE	Positive	FALSE	Weighted	FALSE	8	1.031	1.02	1.04
3:117796672:T:C_296.22	296.22	Major depressive disorder	mental disorders	3:117796672:T:C	0.0592154	1.00649	0.999749	1.01327	1.22757	Unweighted	FALSE	FALSE	Positive	FALSE	Weighted	FALSE	7.69897	1.033	1.02	1.04
14:104044869:G:A_296.22	296.22	Major depressive disorder	mental disorders	14:104044869:G:A	0.528302	1.00257	0.994604	1.0106	0.277118	Unweighted	FALSE	FALSE	Positive	FALSE	Weighted	FALSE	7.39794	1.037	1.02	1.05
12:30731158:C:T_366	366	Cataract	sense organs	12:30731158:C:T	0.500466	0.996655	0.98699	1.00642	0.300625	Unweighted	FALSE	FALSE	Negative	FALSE	Unweighted	FALSE	21.5229	1.06383	1.05263	1.07527
12:109606537:A:G_366	366	Cataract	sense organs	12:109606537:A:G	0.501662	1.00392	0.99252	1.01546	0.299589	Unweighted	FALSE	FALSE	Positive	FALSE	Weighted	FALSE	11	1.05	1.04	1.06
14:53955199:G:C_366	366	Cataract	sense organs	14:53955199:G:C	0.912826	0.99971	0.994525	1.00492	0.0396119	Unweighted	FALSE	FALSE	Negative	FALSE	Weighted	FALSE	16.1549	1.03	1.02	1.04
15:28089743:G:T_366	366	Cataract	sense organs	15:28089743:G:T	0.854427	0.999195	0.990633	1.00783	0.0683251	Unweighted	FALSE	FALSE	Negative	FALSE	Weighted	FALSE	16.5229	1.05	1.04	1.06
16:7409346:T:A_366	366	Cataract	sense organs	16:7409346:T:A	0.819548	1.00066	0.994992	1.00636	0.0864258	Unweighted	FALSE	FALSE	Positive	FALSE	Weighted	FALSE	25.2218	1.04	1.03	1.05
16:69850403:T:A_366	366	Cataract	sense organs	16:69850403:T:A	0.297296	1.00287	0.997479	1.00829	0.52681	Unweighted	FALSE	FALSE	Positive	FALSE	Weighted	FALSE	8.04576	1.02	1.01	1.03
17:43442832:G:A_366	366	Cataract	sense organs	17:43442832:G:A	0.978362	0.999924	0.994421	1.00546	0.00950047	Unweighted	FALSE	FALSE	Negative	FALSE	Weighted	FALSE	9.09691	1.02041	1.0101	1.03093
17:77499315:T:C_366	366	Cataract	sense organs	17:77499315:T:C	0.759449	0.999132	0.993596	1.0047	0.119501	Unweighted	FALSE	FALSE	Negative	FALSE	Weighted	FALSE	27.0458	1.04167	1.03093	1.05263
17:81636805:A:G_366	366	Cataract	sense organs	17:81636805:A:G	0.00120344	1.01	1.00394	1.01611	2.91957	Unweighted	TRUE	FALSE	Positive	TRUE	Unweighted	FALSE	42	1.05263	1.04167	1.06383
17:83104098:A:G_366	366	Cataract	sense organs	17:83104098:A:G	0.671175	1.00117	0.995789	1.00657	0.173164	Unweighted	FALSE	FALSE	Positive	FALSE	Weighted	FALSE	12.3979	1.03	1.02	1.04
20:19476624:A:G_366	366	Cataract	sense organs	20:19476624:A:G	0.01252	1.00867	1.00186	1.01553	1.90239	Unweighted	TRUE	FALSE	Positive	TRUE	Unweighted	FALSE	69.699	1.09	1.08	1.1
1:50971575:A:G_366	366	Cataract	sense organs	1:50971575:A:G	0.267179	0.996788	0.991141	1.00247	0.573198	Unweighted	FALSE	FALSE	Negative	FALSE	Weighted	FALSE	9.09691	1.02041	1.0101	1.03093
1:81685667:C:T_366	366	Cataract	sense organs	1:81685667:C:T	0.745511	1.00126	0.993688	1.00888	0.127546	Unweighted	FALSE	FALSE	Positive	FALSE	Weighted	FALSE	17.2218	1.04	1.03	1.05
1:169059478:A:G_366	366	Cataract	sense organs	1:169059478:A:G	0.286848	1.00335	0.997192	1.00955	0.542348	Unweighted	FALSE	FALSE	Positive	FALSE	Weighted	FALSE	11.699	1.03093	1.02041	1.04167
1:226984589:C:T_366	366	Cataract	sense organs	1:226984589:C:T	0.000624423	1.00958	1.00408	1.01511	3.20452	Unweighted	TRUE	FALSE	Positive	TRUE	Unweighted	FALSE	32.699	1.04	1.03	1.05
2:12727378:C:T_366	366	Cataract	sense organs	2:12727378:C:T	0.73965	1.00093	0.995461	1.00643	0.130974	Unweighted	FALSE	FALSE	Positive	FALSE	Weighted	FALSE	8	1.02041	1.0101	1.03093
2:28637113:G:A_366	366	Cataract	sense organs	2:28637113:G:A	0.826982	1.00081	0.993608	1.00805	0.0825041	Unweighted	FALSE	FALSE	Positive	FALSE	Weighted	FALSE	19	1.04	1.03	1.05
2:142819838:T:C_366	366	Cataract	sense organs	2:142819838:T:C	0.537041	0.998037	0.991829	1.00428	0.269993	Unweighted	FALSE	FALSE	Negative	FALSE	Weighted	FALSE	13.2218	1.03093	1.02041	1.04167
4:81030190:C:A_366	366	Cataract	sense organs	4:81030190:C:A	0.410187	0.993914	0.97958	1.00846	0.387018	Unweighted	FALSE	FALSE	Negative	FALSE	Unweighted	FALSE	11.5229	1.07	1.05	1.09
6:72933566:C:A_366	366	Cataract	sense organs	6:72933566:C:A	0.567837	0.998417	0.993005	1.00386	0.245776	Unweighted	FALSE	FALSE	Negative	FALSE	Unweighted	FALSE	9.39794	1.02	1.01	1.03
6:163432507:C:A_366	366	Cataract	sense organs	6:163432507:C:A	0.169598	1.00468	0.998008	1.0114	0.77058	Unweighted	FALSE	FALSE	Positive	FALSE	Unweighted	FALSE	23.0458	1.05	1.04	1.06
7:28507989:T:C_366	366	Cataract	sense organs	7:28507989:T:C	0.576448	1.00207	0.994837	1.00935	0.23924	Unweighted	FALSE	FALSE	Positive	FALSE	Weighted	FALSE	7.69897	1.03	1.02	1.04
7:46174655:A:G_366	366	Cataract	sense organs	7:46174655:A:G	0.0597501	1.0055	0.999775	1.01125	1.22366	Unweighted	FALSE	FALSE	Positive	FALSE	Unweighted	FALSE	75.301	1.07	1.06	1.08
7:127375029:G:A_366	366	Cataract	sense organs	7:127375029:G:A	0.991016	0.999878	0.978947	1.02126	0.00391916	Unweighted	FALSE	FALSE	Negative	FALSE	Weighted	FALSE	21.301	1.12	1.1	1.14
9:22206988:C:T_366	366	Cataract	sense organs	9:22206988:C:T	0.818473	0.999375	0.994055	1.00472	0.0869959	Unweighted	FALSE	FALSE	Negative	FALSE	Weighted	FALSE	13	1.03	1.02	1.04
10:28735201:G:A_366	366	Cataract	sense organs	10:28735201:G:A	0.13627	1.00465	0.998536	1.01081	0.865598	Unweighted	FALSE	FALSE	Positive	FALSE	Unweighted	FALSE	20.699	1.04167	1.03093	1.05263
10:94279840:G:C_366	366	Cataract	sense organs	10:94279840:G:C	0.544875	0.998387	0.993181	1.00362	0.263703	Unweighted	FALSE	FALSE	Negative	FALSE	Weighted	FALSE	23.2218	1.03	1.02	1.04
11:202017:C:T_366	366	Cataract	sense organs	11:202017:C:T	0.711616	1.00232	0.990079	1.01471	0.147754	Unweighted	FALSE	FALSE	Positive	FALSE	Weighted	FALSE	10.3979	1.06	1.04	1.08
6:32620853:T:C_495	495	Asthma	respiratory	6:32620853:T:C	3.89431e-07	1.01458	1.00893	1.02027	6.40957	Unweighted	TRUE	TRUE	Positive	TRUE	Weighted	TRUE	7.39794	1.33	1.2	1.48
16:53765595:G:A_327.32	327.32	Obstructive sleep apnea	neurological	16:53765595:G:A	0.00111224	1.0079	1.00314	1.01268	2.9538	Unweighted	TRUE	FALSE	Positive	TRUE	Unweighted	FALSE	8.52288	1.09	1.06	1.12
3:157080986:T:C_455	455	Hemorrhoids	circulatory system	3:157080986:T:C	0.406104	1.00241	0.996734	1.00812	0.391362	Unweighted	FALSE	FALSE	Positive	FALSE	Weighted	FALSE	17.301	1.03093	1.03093	1.04167
3:160473586:C:T_455	455	Hemorrhoids	circulatory system	3:160473586:C:T	0.0996992	0.995197	0.989509	1.00092	1.00131	Unweighted	FALSE	FALSE	Negative	FALSE	Unweighted	FALSE	9.39794	1.02041	1.02041	1.03093
4:8403587:C:G_455	455	Hemorrhoids	circulatory system	4:8403587:C:G	0.717209	1.00104	0.995431	1.00668	0.144354	Unweighted	FALSE	FALSE	Positive	FALSE	Weighted	FALSE	9.39794	1.02	1.02	1.03
4:39489901:G:A_455	455	Hemorrhoids	circulatory system	4:39489901:G:A	0.139721	1.00426	0.998609	1.00995	0.854737	Unweighted	FALSE	FALSE	Positive	FALSE	Weighted	FALSE	8.22185	1.02041	1.02041	1.03093
4:74730869:C:T_455	455	Hemorrhoids	circulatory system	4:74730869:C:T	0.291119	1.00361	0.996918	1.01035	0.53593	Unweighted	FALSE	FALSE	Positive	FALSE	Weighted	FALSE	8	1.03093	1.02041	1.04167
4:95027053:C:T_455	455	Hemorrhoids	circulatory system	4:95027053:C:T	0.501778	1.00195	0.996277	1.00765	0.299489	Unweighted	FALSE	FALSE	Positive	FALSE	Weighted	FALSE	9.30103	1.02041	1.02041	1.03093
4:105223578:A:C_455	455	Hemorrhoids	circulatory system	4:105223578:A:C	0.612165	0.998524	0.99284	1.00424	0.213132	Unweighted	FALSE	FALSE	Negative	FALSE	Weighted	FALSE	11.301	1.03	1.02	1.04
4:123825222:C:A_455	455	Hemorrhoids	circulatory system	4:123825222:C:A	0.531462	1.00188	0.996004	1.00779	0.274527	Unweighted	FALSE	FALSE	Positive	FALSE	Weighted	FALSE	8.39794	1.02	1.02	1.03
4:126003844:T:C_455	455	Hemorrhoids	circulatory system	4:126003844:T:C	0.333737	0.996713	0.990083	1.00339	0.476596	Unweighted	FALSE	FALSE	Negative	FALSE	Unweighted	FALSE	10.5229	1.03093	1.02041	1.04167
4:144594617:A:C_455	455	Hemorrhoids	circulatory system	4:144594617:A:C	0.502875	0.998008	0.992202	1.00385	0.29854	Unweighted	FALSE	FALSE	Negative	FALSE	Unweighted	FALSE	11.5229	1.03	1.02	1.04
5:667505:G:A_455	455	Hemorrhoids	circulatory system	5:667505:G:A	0.271576	1.00451	0.996488	1.01259	0.566108	Unweighted	FALSE	FALSE	Positive	FALSE	Weighted	FALSE	12.699	1.04167	1.03093	1.05263
5:15757461:A:G_455	455	Hemorrhoids	circulatory system	5:15757461:A:G	0.694384	1.00168	0.993334	1.01009	0.158401	Unweighted	FALSE	FALSE	Positive	FALSE	Weighted	FALSE	8.09691	1.03093	1.02041	1.04167
5:51430193:T:C_455	455	Hemorrhoids	circulatory system	5:51430193:T:C	0.292533	1.00449	0.996148	1.0129	0.533825	Unweighted	FALSE	FALSE	Positive	FALSE	Unweighted	FALSE	14.2218	1.04167	1.03093	1.05263
5:51812811:T:A_455	455	Hemorrhoids	circulatory system	5:51812811:T:A	0.173755	1.00397	0.998255	1.00971	0.760063	Unweighted	FALSE	FALSE	Positive	FALSE	Weighted	FALSE	8.22185	1.02	1.02	1.03
5:94220056:C:T_455	455	Hemorrhoids	circulatory system	5:94220056:C:T	0.465522	1.00333	0.994415	1.01232	0.33206	Unweighted	FALSE	FALSE	Positive	FALSE	Weighted	FALSE	8.22185	1.03093	1.02041	1.05263
5:98428439:A:T_455	455	Hemorrhoids	circulatory system	5:98428439:A:T	0.803861	0.999286	0.993668	1.00494	0.0948192	Unweighted	FALSE	FALSE	Negative	FALSE	Weighted	FALSE	8.04576	1.02041	1.02041	1.03093
5:165204788:C:T_455	455	Hemorrhoids	circulatory system	5:165204788:C:T	0.215302	0.994094	0.984824	1.00345	0.666952	Unweighted	FALSE	FALSE	Negative	FALSE	Unweighted	FALSE	9.1549	1.04	1.03	1.05
6:624922:C:A_455	455	Hemorrhoids	circulatory system	6:624922:C:A	0.299467	1.00313	0.997228	1.00906	0.523651	Unweighted	FALSE	FALSE	Positive	FALSE	Weighted	FALSE	8	1.02	1.02	1.03
6:1775480:A:T_455	455	Hemorrhoids	circulatory system	6:1775480:A:T	0.448322	1.00248	0.996077	1.00893	0.34841	Unweighted	FALSE	FALSE	Positive	FALSE	Weighted	FALSE	30.699	1.05263	1.04167	1.06383
6:17387307:A:C_455	455	Hemorrhoids	circulatory system	6:17387307:A:C	0.993797	1.00003	0.9928	1.00731	0.00270228	Unweighted	FALSE	FALSE	Positive	FALSE	Weighted	FALSE	11.699	1.04	1.03	1.05
6:30097372:A:G_455	455	Hemorrhoids	circulatory system	6:30097372:A:G	0.580976	1.00221	0.994379	1.01011	0.235842	Unweighted	FALSE	FALSE	Positive	FALSE	Weighted	FALSE	7.69897	1.02041	1.02041	1.03093
6:117458995:T:A_455	455	Hemorrhoids	circulatory system	6:117458995:T:A	0.0722728	0.994822	0.989206	1.00047	1.14102	Unweighted	FALSE	FALSE	Negative	FALSE	Unweighted	FALSE	11.699	1.03	1.02	1.04
6:133881552:T:C_455	455	Hemorrhoids	circulatory system	6:133881552:T:C	0.862246	1.00052	0.994624	1.00646	0.064369	Unweighted	FALSE	FALSE	Positive	FALSE	Weighted	FALSE	8.52288	1.03093	1.02041	1.03093
6:151712927:G:A_455	455	Hemorrhoids	circulatory system	6:151712927:G:A	0.430496	0.997262	0.990486	1.00408	0.36603	Unweighted	FALSE	FALSE	Negative	FALSE	Weighted	FALSE	8.69897	1.03093	1.02041	1.04167
1:39809417:A:T_455	455	Hemorrhoids	circulatory system	1:39809417:A:T	0.438054	1.0028	0.995739	1.00991	0.358472	Unweighted	FALSE	FALSE	Positive	FALSE	Unweighted	FALSE	32.3979	1.06	1.05	1.07
1:94771972:G:A_455	455	Hemorrhoids	circulatory system	1:94771972:G:A	0.56268	0.997855	0.990628	1.00514	0.249738	Unweighted	FALSE	FALSE	Negative	FALSE	Weighted	FALSE	12.2218	1.03093	1.02041	1.04167
1:169121510:T:C_455	455	Hemorrhoids	circulatory system	1:169121510:T:C	0.37923	1.00937	0.988599	1.03058	0.421097	Unweighted	FALSE	FALSE	Positive	FALSE	Weighted	FALSE	27.2218	1.14942	1.1236	1.17647
1:204564156:A:G_455	455	Hemorrhoids	circulatory system	1:204564156:A:G	0.902798	0.999632	0.993745	1.00555	0.0444092	Unweighted	FALSE	FALSE	Negative	FALSE	Weighted	FALSE	8.52288	1.03093	1.02041	1.03093
1:219468767:C:A_455	455	Hemorrhoids	circulatory system	1:219468767:C:A	0.528624	0.997995	0.991786	1.00424	0.276853	Unweighted	FALSE	FALSE	Negative	FALSE	Weighted	FALSE	8.39794	1.03	1.02	1.03
2:20667984:A:G_455	455	Hemorrhoids	circulatory system	2:20667984:A:G	0.323323	0.996788	0.990444	1.00317	0.490363	Unweighted	FALSE	FALSE	Negative	FALSE	Unweighted	FALSE	14.1549	1.03093	1.03093	1.04167
2:32624140:A:G_455	455	Hemorrhoids	circulatory system	2:32624140:A:G	0.0197244	1.00702	1.00112	1.01295	1.705	Unweighted	TRUE	FALSE	Positive	TRUE	Weighted	FALSE	7.69897	1.02	1.02	1.03
2:36599027:T:A_455	455	Hemorrhoids	circulatory system	2:36599027:T:A	0.259158	1.00345	0.997468	1.00946	0.586436	Unweighted	FALSE	FALSE	Positive	FALSE	Unweighted	FALSE	9	1.03	1.02	1.04
2:62805561:A:T_455	455	Hemorrhoids	circulatory system	2:62805561:A:T	0.86791	0.99951	0.993749	1.0053	0.0615252	Unweighted	FALSE	FALSE	Negative	FALSE	Weighted	FALSE	8.09691	1.02	1.02	1.03
2:64678048:C:T_455	455	Hemorrhoids	circulatory system	2:64678048:C:T	0.96153	0.999808	0.992032	1.00764	0.0170374	Unweighted	FALSE	FALSE	Negative	FALSE	Weighted	FALSE	8	1.03093	1.02041	1.04167
2:67672984:A:G_455	455	Hemorrhoids	circulatory system	2:67672984:A:G	0.804898	1.00172	0.988188	1.01543	0.0942593	Unweighted	FALSE	FALSE	Positive	FALSE	Weighted	FALSE	8.69897	1.05	1.03	1.07
2:112013222:G:A_455	455	Hemorrhoids	circulatory system	2:112013222:G:A	0.498999	1.00231	0.99562	1.00905	0.3019	Unweighted	FALSE	FALSE	Positive	FALSE	Unweighted	FALSE	11	1.03	1.02	1.04
2:145060497:A:T_455	455	Hemorrhoids	circulatory system	2:145060497:A:T	0.0679082	0.993982	0.987561	1.00044	1.16808	Unweighted	FALSE	FALSE	Negative	FALSE	Unweighted	FALSE	8	1.02	1.02	1.03
2:160103547:T:C_455	455	Hemorrhoids	circulatory system	2:160103547:T:C	0.746859	1.00096	0.995128	1.00683	0.126761	Unweighted	FALSE	FALSE	Positive	FALSE	Weighted	FALSE	10.699	1.03093	1.02041	1.03093
2:173143895:A:T_455	455	Hemorrhoids	circulatory system	2:173143895:A:T	0.914533	1.00034	0.994211	1.0065	0.0388008	Unweighted	FALSE	FALSE	Positive	FALSE	Weighted	FALSE	9.39794	1.03093	1.02041	1.03093
2:176105728:A:T_455	455	Hemorrhoids	circulatory system	2:176105728:A:T	0.0680871	1.00573	0.999575	1.01193	1.16694	Unweighted	FALSE	FALSE	Positive	FALSE	Unweighted	FALSE	17	1.04167	1.03093	1.04167
2:189285479:T:C_455	455	Hemorrhoids	circulatory system	2:189285479:T:C	0.0521338	1.00991	0.999909	1.02002	1.28288	Unweighted	FALSE	FALSE	Positive	FALSE	Unweighted	FALSE	8	1.05	1.03	1.07
2:190570990:A:T_455	455	Hemorrhoids	circulatory system	2:190570990:A:T	0.752267	0.998992	0.992754	1.00527	0.123628	Unweighted	FALSE	FALSE	Negative	FALSE	Weighted	FALSE	7.69897	1.03	1.02	1.04
3:14795966:T:C_455	455	Hemorrhoids	circulatory system	3:14795966:T:C	0.302491	0.99562	0.987346	1.00396	0.519288	Unweighted	FALSE	FALSE	Negative	FALSE	Unweighted	FALSE	8.39794	1.04167	1.02041	1.05263
3:53028645:T:C_455	455	Hemorrhoids	circulatory system	3:53028645:T:C	0.801769	1.00073	0.995072	1.00641	0.0959507	Unweighted	FALSE	FALSE	Positive	FALSE	Weighted	FALSE	23	1.04	1.03	1.05
3:70860343:C:G_455	455	Hemorrhoids	circulatory system	3:70860343:C:G	0.438013	0.99761	0.991595	1.00366	0.358513	Unweighted	FALSE	FALSE	Negative	FALSE	Weighted	FALSE	13.2218	1.03	1.02	1.04
3:111758501:A:G_455	455	Hemorrhoids	circulatory system	3:111758501:A:G	0.74194	0.999035	0.993308	1.00479	0.129631	Unweighted	FALSE	FALSE	Negative	FALSE	Weighted	FALSE	14	1.03	1.02	1.04
3:114781408:G:A_455	455	Hemorrhoids	circulatory system	3:114781408:G:A	0.851393	0.999426	0.993435	1.00545	0.0698697	Unweighted	FALSE	FALSE	Negative	FALSE	Weighted	FALSE	8.69897	1.03093	1.02041	1.03093
5:104423041:T:C_296.22	296.22	Major depressive disorder	mental disorders	5:104423041:T:C	0.228456	1.00361	0.997741	1.00951	0.641197	Unweighted	FALSE	FALSE	Positive	FALSE	Unweighted	FALSE	9.39794	1.05295	1.03093	1.07527
5:104568525:A:G_296.22	296.22	Major depressive disorder	mental disorders	5:104568525:A:G	0.473554	1.00214	0.996301	1.00801	0.32463	Unweighted	FALSE	FALSE	Positive	FALSE	Unweighted	FALSE	10	1.05496	1.04	1.07
5:104678081:G:A_296.22	296.22	Major depressive disorder	mental disorders	5:104678081:G:A	0.323845	1.00289	0.997155	1.00866	0.489662	Unweighted	FALSE	FALSE	Positive	FALSE	Unweighted	FALSE	9.39794	1.05159	1.03093	1.06383
6:26365451:T:G_296.22	296.22	Major depressive disorder	mental disorders	6:26365451:T:G	0.161321	0.992317	0.981666	1.00308	0.792308	Unweighted	FALSE	FALSE	Negative	FALSE	Unweighted	FALSE	8	1.07058	1.05	1.09
6:27082617:A:G_296.22	296.22	Major depressive disorder	mental disorders	6:27082617:A:G	0.596481	0.997482	0.988218	1.00683	0.224403	Unweighted	FALSE	FALSE	Negative	FALSE	Unweighted	FALSE	8.09691	1.0629	1.04	1.08
6:27190254:A:G_296.22	296.22	Major depressive disorder	mental disorders	6:27190254:A:G	0.346916	0.995661	0.986681	1.00472	0.459775	Unweighted	FALSE	FALSE	Negative	FALSE	Unweighted	FALSE	9	1.06492	1.04	1.09
6:27442643:G:A_296.22	296.22	Major depressive disorder	mental disorders	6:27442643:G:A	0.436404	0.994943	0.982322	1.00773	0.360111	Unweighted	FALSE	FALSE	Negative	FALSE	Unweighted	FALSE	8.30103	1.07928	1.05263	1.11111
6:27999311:T:C_296.22	296.22	Major depressive disorder	mental disorders	6:27999311:T:C	0.92455	1.00047	0.990875	1.01015	0.0340695	Unweighted	FALSE	FALSE	Positive	FALSE	Weighted	FALSE	8.52288	1.07294	1.05	1.1
6:28294909:G:A_296.22	296.22	Major depressive disorder	mental disorders	6:28294909:G:A	0.592766	0.997612	0.98891	1.00639	0.227117	Unweighted	FALSE	FALSE	Negative	FALSE	Unweighted	FALSE	10.5229	1.07681	1.05263	1.0989
6:28398374:A:G_296.22	296.22	Major depressive disorder	mental disorders	6:28398374:A:G	0.178489	1.01267	0.994265	1.03142	0.748388	Unweighted	FALSE	FALSE	Positive	FALSE	Unweighted	FALSE	8.09691	1.07961	1.05	1.11
6:28714665:T:C_296.22	296.22	Major depressive disorder	mental disorders	6:28714665:T:C	0.184666	1.00747	0.996453	1.01861	0.733614	Unweighted	FALSE	FALSE	Positive	FALSE	Weighted	FALSE	9.52288	1.07928	1.05263	1.11111
6:30064745:A:C_296.22	296.22	Major depressive disorder	mental disorders	6:30064745:A:C	0.772568	0.996808	0.975427	1.01866	0.112064	Unweighted	FALSE	FALSE	Negative	FALSE	Weighted	FALSE	8.1549	1.07573	1.05	1.1
14:41511395:T:C_296.22	296.22	Major depressive disorder	mental disorders	14:41511395:T:C	0.000161141	1.01181	1.00566	1.01801	3.79279	Unweighted	TRUE	FALSE	Positive	TRUE	Weighted	FALSE	8	1.05285	1.03093	1.07527
14:41628734:A:G_296.22	296.22	Major depressive disorder	mental disorders	14:41628734:A:G	0.0123846	1.00754	1.00163	1.0135	1.90712	Unweighted	TRUE	FALSE	Positive	TRUE	Weighted	FALSE	8.09691	1.04645	1.03	1.06
1:170368215:T:C_427.21	427.21	Atrial fibrillation	circulatory system	1:170368215:T:C	0.00960146	1.00631	1.00153	1.01111	2.01766	Unweighted	TRUE	FALSE	Positive	TRUE	Unweighted	FALSE	8.30103	1.13	1.08	1.17
2:65049602:A:G_427.21	427.21	Atrial fibrillation	circulatory system	2:65049602:A:G	0.0157453	1.00489	1.00092	1.00888	1.80285	Unweighted	TRUE	FALSE	Positive	TRUE	Unweighted	FALSE	13.301	1.18	1.13	1.23
4:110707883:C:T_427.21	427.21	Atrial fibrillation	circulatory system	4:110707883:C:T	1.93037e-09	1.01518	1.0102	1.02018	8.71436	Unweighted	TRUE	TRUE	Positive	TRUE	Unweighted	TRUE	48	1.39	1.33	1.45
4:173526992:T:C_427.21	427.21	Atrial fibrillation	circulatory system	4:173526992:T:C	0.227638	1.00778	0.995169	1.02056	0.642754	Unweighted	FALSE	FALSE	Positive	FALSE	Unweighted	FALSE	12.699	1.33	1.23	1.43
5:114413763:A:G_427.21	427.21	Atrial fibrillation	circulatory system	5:114413763:A:G	4.42787e-05	1.00928	1.00482	1.01377	4.35381	Unweighted	TRUE	FALSE	Positive	TRUE	Weighted	FALSE	10	1.19	1.13	1.26
7:116551643:A:G_427.21	427.21	Atrial fibrillation	circulatory system	7:116551643:A:G	2.82593e-08	1.01271	1.00821	1.01724	7.54884	Unweighted	TRUE	TRUE	Positive	TRUE	Weighted	TRUE	16.301	1.21	1.16	1.26
10:76190062:A:G_427.21	427.21	Atrial fibrillation	circulatory system	10:76190062:A:G	0.0202081	1.00591	1.00092	1.01093	1.69448	Unweighted	TRUE	FALSE	Positive	TRUE	Unweighted	FALSE	9.52288	1.14	1.09	1.18
10:103713072:A:G_427.21	427.21	Atrial fibrillation	circulatory system	10:103713072:A:G	0.947598	1.00021	0.993824	1.00665	0.0233759	Unweighted	FALSE	FALSE	Positive	FALSE	Weighted	FALSE	15.0458	1.2	1.14	1.25
12:114351421:G:A_427.21	427.21	Atrial fibrillation	circulatory system	12:114351421:G:A	0.00186557	1.00658	1.00243	1.01075	2.72919	Unweighted	TRUE	FALSE	Positive	TRUE	Weighted	FALSE	16.3979	1.19	1.14	1.24
16:72877507:G:A_427.21	427.21	Atrial fibrillation	circulatory system	16:72877507:G:A	0.436184	1.00156	0.997633	1.00551	0.36033	Unweighted	FALSE	FALSE	Positive	FALSE	Weighted	FALSE	11.5229	1.16	1.11	1.21
3:138403280:C:T_411.4	411.4	Coronary atherosclerosis	circulatory system	3:138403280:C:T	0.891322	0.999474	0.991962	1.00704	0.0499656	Unweighted	FALSE	FALSE	Negative	FALSE	Weighted	FALSE	12.1549	1.15	1.11	1.19
9:8879118:C:T_250.2	250.2	Type 2 diabetes	endocrine/metabolic	9:8879118:C:T	0.13622	1.00502	0.998422	1.01166	0.86576	Unweighted	FALSE	FALSE	Positive	FALSE	Weighted	FALSE	9.04576	1.57	1.36	1.82
17:2312964:T:C_250.2	250.2	Type 2 diabetes	endocrine/metabolic	17:2312964:T:C	0.799354	0.999324	0.994125	1.00455	0.0972611	Unweighted	FALSE	FALSE	Negative	FALSE	Weighted	FALSE	8.52288	1.28	1.18	1.39
15:78787892:C:T_411.4	411.4	Coronary atherosclerosis	circulatory system	15:78787892:C:T	0.00340342	1.00809	1.00267	1.01354	2.46808	Unweighted	TRUE	FALSE	Positive	TRUE	Unweighted	FALSE	12.301	1.19	1.13	1.24
1:109275908:C:T_411.4	411.4	Coronary atherosclerosis	circulatory system	1:109275908:C:T	0.045405	1.0063	1.00013	1.0125	1.3429	Unweighted	TRUE	FALSE	Positive	TRUE	Weighted	FALSE	10.0969	1.33	1.22	1.44
7:100860471:C:G_401	401	Hypertension	circulatory system	7:100860471:C:G	0.769532	1.00193	0.989073	1.01496	0.113773	Unweighted	FALSE	FALSE	Positive	FALSE	Weighted	FALSE	7.52288	1.31	1.19	1.44
3:169253443:A:G_743.1	743.1	Osteoporosis	musculoskeletal	3:169253443:A:G	0.351635	0.998	0.993805	1.00221	0.453908	Unweighted	FALSE	FALSE	Negative	FALSE	Unweighted	FALSE	7.39794	1.39	1.24	1.56
8:97154685:T:C_340	340	Migraine	neurological	8:97154685:T:C	0.448539	0.99804	0.992988	1.00312	0.3482	Unweighted	FALSE	FALSE	Negative	FALSE	Weighted	FALSE	10.699	1.18	1.13	1.24
9:22137686:T:G_250.2	250.2	Type 2 diabetes	endocrine/metabolic	9:22137686:T:G	0.000414304	1.01005	1.00446	1.01567	3.38268	Unweighted	TRUE	FALSE	Positive	TRUE	Unweighted	FALSE	7.52288	1.35	1.18	1.56
8:41661944:A:G_250.2	250.2	Type 2 diabetes	endocrine/metabolic	8:41661944:A:G	0.364327	1.00274	0.996825	1.0087	0.438509	Unweighted	FALSE	FALSE	Positive	FALSE	Weighted	FALSE	8	1.18	1.12	1.25
6:20661019:G:C_250.2	250.2	Type 2 diabetes	endocrine/metabolic	6:20661019:G:C	6.5164e-05	1.01098	1.00558	1.01641	4.18599	Unweighted	TRUE	FALSE	Positive	TRUE	Unweighted	FALSE	10.3979	1.12	1.08	1.16
2:226229029:T:C_250.2	250.2	Type 2 diabetes	endocrine/metabolic	2:226229029:T:C	4.47491e-05	1.01183	1.00613	1.01757	4.34922	Unweighted	TRUE	FALSE	Positive	TRUE	Unweighted	FALSE	11.0458	1.19	1.13	1.25
4:6268329:G:A_250.2	250.2	Type 2 diabetes	endocrine/metabolic	4:6268329:G:A	0.0915164	1.00472	0.999241	1.01022	1.0385	Unweighted	FALSE	FALSE	Positive	FALSE	Weighted	FALSE	8	1.16	1.1	1.21
6:20657333:A:G_250.2	250.2	Type 2 diabetes	endocrine/metabolic	6:20657333:A:G	0.000110172	1.01061	1.00522	1.01603	3.95793	Unweighted	TRUE	FALSE	Positive	TRUE	Unweighted	FALSE	11.699	1.2	1.14	1.26
1:154841792:G:C_427.21	427.21	Atrial fibrillation	circulatory system	1:154841792:G:C	0.00150136	1.00749	1.00286	1.01215	2.82352	Unweighted	TRUE	FALSE	Positive	TRUE	Unweighted	FALSE	13.699	1.18	1.13	1.23
4:110784612:T:C_427.21	427.21	Atrial fibrillation	circulatory system	4:110784612:T:C	1.0311e-24	1.02626	1.0212	1.03135	23.9867	Unweighted	TRUE	TRUE	Positive	TRUE	Unweighted	TRUE	73.699	1.64	1.55	1.73
1:170600176:A:G_427.21	427.21	Atrial fibrillation	circulatory system	1:170600176:A:G	0.0241865	1.00463	1.0006	1.00867	1.61643	Unweighted	TRUE	FALSE	Positive	TRUE	Unweighted	FALSE	13.0969	1.14	1.1	1.17
7:116546187:A:G_427.21	427.21	Atrial fibrillation	circulatory system	7:116546187:A:G	4.25015e-09	1.01201	1.00799	1.01605	8.3716	Unweighted	TRUE	TRUE	Positive	TRUE	Weighted	TRUE	11.3979	1.11	1.09	1.15
14:64214130:A:G_427.21	427.21	Atrial fibrillation	circulatory system	14:64214130:A:G	0.010552	1.00521	1.00121	1.00921	1.97666	Unweighted	TRUE	FALSE	Positive	TRUE	Unweighted	FALSE	12.2218	1.13	1.09	1.17
15:73359833:A:G_427.21	427.21	Atrial fibrillation	circulatory system	15:73359833:A:G	0.000805283	1.0089	1.00368	1.01414	3.09405	Unweighted	TRUE	FALSE	Positive	TRUE	Weighted	FALSE	16.5229	1.19	1.14	1.24
9:22103814:A:G_411.4	411.4	Coronary atherosclerosis	circulatory system	9:22103814:A:G	6.18523e-08	1.0141	1.00897	1.01926	7.20864	Unweighted	TRUE	TRUE	Positive	TRUE	Weighted	TRUE	9	1.3	1.19	1.41
12:111730205:G:A_411.4	411.4	Coronary atherosclerosis	circulatory system	12:111730205:G:A	0.592217	1.0053	0.986051	1.02492	0.227519	Unweighted	FALSE	FALSE	Positive	FALSE	Unweighted	FALSE	10.301	1.41	1.27	1.56
12:110912851:A:G_411.4	411.4	Coronary atherosclerosis	circulatory system	12:110912851:A:G	0.683535	0.998003	0.988455	1.00764	0.165239	Unweighted	FALSE	FALSE	Negative	FALSE	Weighted	FALSE	13.3979	1.26	1.19	1.34
16:20353266:A:G_585.3	585.3	Chronic renal failure [CKD]	genitourinary	16:20353266:A:G	4.05225e-08	1.01691	1.01084	1.02301	7.3923	Unweighted	TRUE	TRUE	Positive	TRUE	Unweighted	TRUE	9.39794	1.25	1.17	1.35
9:22115287:T:C_411.4	411.4	Coronary atherosclerosis	circulatory system	9:22115287:T:C	4.60563e-07	1.01287	1.00785	1.01791	6.33671	Unweighted	TRUE	TRUE	Positive	TRUE	Weighted	TRUE	15.2218	1.25	1.18	1.31
12:111803962:G:A_411.4	411.4	Coronary atherosclerosis	circulatory system	12:111803962:G:A	0.660878	1.00433	0.985115	1.02393	0.179879	Unweighted	FALSE	FALSE	Positive	FALSE	Unweighted	FALSE	33.699	1.43	1.35	1.51
9:97786731:A:G_244	244	Hypothyroidism	endocrine/metabolic	9:97786731:A:G	9.88683e-26	1.02983	1.02419	1.0355	25.0049	Unweighted	TRUE	TRUE	Positive	TRUE	Unweighted	TRUE	8.39794	1.23	1.04	1.47
6:31050630:A:G_244	244	Hypothyroidism	endocrine/metabolic	6:31050630:A:G	3.50179e-09	1.01652	1.01101	1.02206	8.45571	Unweighted	TRUE	TRUE	Positive	TRUE	Weighted	TRUE	8	1.16	1.1	1.22
12:111446804:T:C_244	244	Hypothyroidism	endocrine/metabolic	12:111446804:T:C	2.499e-10	1.01793	1.01234	1.02355	9.60223	Unweighted	TRUE	TRUE	Positive	TRUE	Unweighted	TRUE	11.5229	1.2	1.14	1.27
1:113761186:C:A_244	244	Hypothyroidism	endocrine/metabolic	1:113761186:C:A	4.02103e-09	1.03207	1.02127	1.04297	8.39566	Unweighted	TRUE	TRUE	Positive	TRUE	Weighted	TRUE	12.5229	1.361	1.25	1.48
9:97784318:C:T_244	244	Hypothyroidism	endocrine/metabolic	9:97784318:C:T	9.44924e-26	1.02981	1.02418	1.03548	25.0246	Unweighted	TRUE	TRUE	Positive	TRUE	Unweighted	TRUE	18.699	1.28	1.22	1.35
1:107823394:T:C_244	244	Hypothyroidism	endocrine/metabolic	1:107823394:T:C	3.10339e-14	1.03073	1.02271	1.03881	13.5082	Unweighted	TRUE	TRUE	Positive	TRUE	Unweighted	TRUE	9.09691	1.302	1.2	1.41
4:143082006:T:G_495	495	Asthma	respiratory	4:143082006:T:G	0.317158	1.0028	0.99732	1.00831	0.498724	Unweighted	FALSE	FALSE	Positive	FALSE	Weighted	FALSE	11.699	1.16	1.11	1.21
6:32187804:A:G_495	495	Asthma	respiratory	6:32187804:A:G	0.161524	0.995408	0.989014	1.00184	0.791763	Unweighted	FALSE	FALSE	Negative	FALSE	Unweighted	FALSE	14.699	1.17	1.12	1.21
6:32216568:T:C_495	495	Asthma	respiratory	6:32216568:T:C	0.220244	1.00394	0.997649	1.01027	0.657095	Unweighted	FALSE	FALSE	Positive	FALSE	Weighted	FALSE	22.3979	1.21	1.16	1.25
6:32370918:A:G_495	495	Asthma	respiratory	6:32370918:A:G	0.462136	0.997474	0.990771	1.00422	0.33523	Unweighted	FALSE	FALSE	Negative	FALSE	Weighted	FALSE	14.5229	1.17	1.12	1.21
6:32390736:G:A_495	495	Asthma	respiratory	6:32390736:G:A	0.468618	0.997933	0.992365	1.00353	0.329181	Unweighted	FALSE	FALSE	Negative	FALSE	Weighted	FALSE	11.301	1.16	1.11	1.21
6:32446496:T:C_495	495	Asthma	respiratory	6:32446496:T:C	0.0901183	1.00541	0.999156	1.01171	1.04519	Unweighted	FALSE	FALSE	Positive	FALSE	Unweighted	FALSE	12.301	1.15	1.11	1.2
10:8930055:G:A_495	495	Asthma	respiratory	10:8930055:G:A	0.467898	1.00259	0.995618	1.0096	0.329849	Unweighted	FALSE	FALSE	Positive	FALSE	Weighted	FALSE	14.699	1.16	1.12	1.21
12:55970537:A:G_495	495	Asthma	respiratory	12:55970537:A:G	0.939559	1.00022	0.994637	1.00583	0.0270758	Unweighted	FALSE	FALSE	Positive	FALSE	Weighted	FALSE	10	1.15	1.1	1.2
6:32690302:T:C_495	495	Asthma	respiratory	6:32690302:T:C	0.729373	0.998795	0.991997	1.00564	0.13705	Unweighted	FALSE	FALSE	Negative	FALSE	Weighted	FALSE	14.301	1.17	1.12	1.21
6:32720196:A:G_495	495	Asthma	respiratory	6:32720196:A:G	0.0498114	1.00558	1	1.01119	1.30267	Unweighted	TRUE	FALSE	Positive	TRUE	Weighted	FALSE	11.301	1.18	1.12	1.24
6:32993584:G:A_495	495	Asthma	respiratory	6:32993584:G:A	0.902939	1.00043	0.993503	1.00741	0.0443415	Unweighted	FALSE	FALSE	Positive	FALSE	Weighted	FALSE	8.39794	1.13	1.09	1.18
3:52687289:G:A_740	740	Osteoarthrosis	musculoskeletal	3:52687289:G:A	0.173542	1.00435	0.998091	1.01065	0.760595	Unweighted	FALSE	FALSE	Positive	FALSE	Unweighted	FALSE	8.30103	1.09	1.06	1.12
13:113040195:A:G_740	740	Osteoarthrosis	musculoskeletal	13:113040195:A:G	0.521294	1.00355	0.99274	1.01448	0.282917	Unweighted	FALSE	FALSE	Positive	FALSE	Weighted	FALSE	7.69897	1.17	1.11	1.23
6:12901209:C:A_411.4	411.4	Coronary atherosclerosis	circulatory system	6:12901209:C:A	0.137003	1.00404	0.998717	1.0094	0.86327	Unweighted	FALSE	FALSE	Positive	FALSE	Weighted	FALSE	10.5229	1.0989	1.08	1.14
19:11052925:G:T_411.4	411.4	Coronary atherosclerosis	circulatory system	19:11052925:G:T	0.474071	1.00226	0.996091	1.00846	0.324157	Unweighted	FALSE	FALSE	Positive	FALSE	Weighted	FALSE	10.5229	1.1364	1.09	1.18
21:34226827:C:T_411.4	411.4	Coronary atherosclerosis	circulatory system	21:34226827:C:T	0.33031	1.00397	0.995997	1.012	0.481078	Unweighted	FALSE	FALSE	Positive	FALSE	Weighted	FALSE	9.52288	1.18	1.12	1.24
1:109278889:T:G_411.4	411.4	Coronary atherosclerosis	circulatory system	1:109278889:T:G	0.0867706	1.00539	0.999225	1.01159	1.06163	Unweighted	FALSE	FALSE	Positive	FALSE	Weighted	FALSE	8	1.1111	1.08	1.15
16:20356368:G:T_585.3	585.3	Chronic renal failure [CKD]	genitourinary	16:20356368:G:T	1.41332e-06	1.01612	1.00954	1.02274	5.84976	Unweighted	TRUE	TRUE	Positive	TRUE	Unweighted	TRUE	11.699	1.25	1.18	1.33
11:2157440:G:A_250.2	250.2	Type 2 diabetes	endocrine/metabolic	11:2157440:G:A	0.851888	0.997833	0.975371	1.02081	0.0696172	Unweighted	FALSE	FALSE	Negative	FALSE	Weighted	FALSE	7.52288	1.14	1.09	1.19
12:65857160:T:G_250.2	250.2	Type 2 diabetes	endocrine/metabolic	12:65857160:T:G	0.0040964	1.00916	1.0029	1.01546	2.3876	Unweighted	TRUE	FALSE	Positive	TRUE	Weighted	FALSE	8.04576	1.16	1.1	1.22
11:2818521:C:T_250.2	250.2	Type 2 diabetes	endocrine/metabolic	11:2818521:C:T	8.18402e-06	1.01877	1.01048	1.02714	5.08703	Unweighted	TRUE	TRUE	Positive	TRUE	Unweighted	TRUE	28.3979	1.3	1.24	1.36
17:7037074:G:A_250.2	250.2	Type 2 diabetes	endocrine/metabolic	17:7037074:G:A	0.00193928	1.01858	1.00679	1.0305	2.71236	Unweighted	TRUE	FALSE	Positive	TRUE	Unweighted	FALSE	12.0969	1.2	1.14	1.26
10:89243170:C:T_411.4	411.4	Coronary atherosclerosis	circulatory system	10:89243170:C:T	0.029562	1.00574	1.00057	1.01093	1.52927	Unweighted	TRUE	FALSE	Positive	TRUE	Weighted	FALSE	7.39794	1.1	1.07	1.14
9:22125504:G:C_411.4	411.4	Coronary atherosclerosis	circulatory system	9:22125504:G:C	9.63744e-07	1.01247	1.00746	1.0175	6.01604	Unweighted	TRUE	TRUE	Positive	TRUE	Weighted	TRUE	57.1549	1.27	1.23	1.31
9:22031006:G:A_411.4	411.4	Coronary atherosclerosis	circulatory system	9:22031006:G:A	8.53721e-05	1.0111	1.00555	1.01669	4.06868	Unweighted	TRUE	FALSE	Positive	TRUE	Weighted	FALSE	26.699	1.18	1.14	1.21
1:154423470:A:G_427.21	427.21	Atrial fibrillation	circulatory system	1:154423470:A:G	0.188741	1.00264	0.998706	1.00659	0.724135	Unweighted	FALSE	FALSE	Positive	FALSE	Weighted	FALSE	18	1.06	1.05	1.08
18:51153152:T:C_427.21	427.21	Atrial fibrillation	circulatory system	18:51153152:T:C	0.214396	1.00404	0.997671	1.01045	0.668783	Unweighted	FALSE	FALSE	Positive	FALSE	Unweighted	FALSE	7.69897	1.07	1.04	1.09
1:170618199:C:T_427.21	427.21	Atrial fibrillation	circulatory system	1:170618199:C:T	0.0737718	1.00359	0.999656	1.00753	1.13211	Unweighted	FALSE	FALSE	Positive	FALSE	Weighted	FALSE	19.699	1.07	1.05	1.08
1:10730740:C:A_427.21	427.21	Atrial fibrillation	circulatory system	1:10730740:C:A	0.190522	0.99726	0.993171	1.00137	0.720054	Unweighted	FALSE	FALSE	Negative	FALSE	Unweighted	FALSE	9	1.04	1.03	1.06
4:110603473:C:T_427.21	427.21	Atrial fibrillation	circulatory system	4:110603473:C:T	0.00194913	1.00752	1.00276	1.01231	2.71016	Unweighted	TRUE	FALSE	Positive	TRUE	Unweighted	FALSE	28	1.1	1.09	1.12
1:41078607:G:T_427.21	427.21	Atrial fibrillation	circulatory system	1:41078607:G:T	0.00574546	1.00586	1.0017	1.01003	2.24068	Unweighted	TRUE	FALSE	Positive	TRUE	Unweighted	FALSE	9.52288	1.04	1.03	1.06
4:111004500:C:T_427.21	427.21	Atrial fibrillation	circulatory system	4:111004500:C:T	0.0958616	1.00945	0.998338	1.02068	1.01836	Unweighted	FALSE	FALSE	Positive	FALSE	Unweighted	FALSE	17.699	1.24	1.18	1.3
1:51069367:G:A_427.21	427.21	Atrial fibrillation	circulatory system	1:51069367:G:A	0.866645	1.00131	0.986147	1.0167	0.0621588	Unweighted	FALSE	FALSE	Positive	FALSE	Weighted	FALSE	14.0969	1.17	1.13	1.22
4:111533139:C:T_427.21	427.21	Atrial fibrillation	circulatory system	4:111533139:C:T	0.689759	0.997218	0.98367	1.01095	0.161303	Unweighted	FALSE	FALSE	Negative	FALSE	Weighted	FALSE	8.52288	1.18	1.12	1.25
1:115755137:C:A_427.21	427.21	Atrial fibrillation	circulatory system	1:115755137:C:A	0.3833	0.998234	0.994276	1.00221	0.416461	Unweighted	FALSE	FALSE	Negative	FALSE	Weighted	FALSE	12.301	1.05	1.04	1.06
4:112408189:A:G_427.21	427.21	Atrial fibrillation	circulatory system	4:112408189:A:G	0.401254	1.00198	0.997363	1.00662	0.39658	Unweighted	FALSE	FALSE	Positive	FALSE	Weighted	FALSE	8.04576	1.05	1.03	1.06
1:154890476:C:T_427.21	427.21	Atrial fibrillation	circulatory system	1:154890476:C:T	5.00459e-05	1.00968	1.00499	1.01439	4.30063	Unweighted	TRUE	FALSE	Positive	TRUE	Unweighted	FALSE	78.5229	1.14	1.13	1.16
5:173966108:G:C_427.21	427.21	Atrial fibrillation	circulatory system	5:173966108:G:C	0.123911	0.996914	0.992996	1.00085	0.90689	Unweighted	FALSE	FALSE	Negative	FALSE	Weighted	FALSE	10.699	1.05	1.03	1.06
6:121778006:G:A_427.21	427.21	Atrial fibrillation	circulatory system	6:121778006:G:A	0.945756	0.999798	0.994003	1.00563	0.0242208	Unweighted	FALSE	FALSE	Negative	FALSE	Weighted	FALSE	10.5229	1.08	1.05	1.1
2:25942659:C:T_427.21	427.21	Atrial fibrillation	circulatory system	2:25942659:C:T	0.897768	1.0003	0.99574	1.00488	0.046836	Unweighted	FALSE	FALSE	Positive	FALSE	Weighted	FALSE	11.699	1.06	1.05	1.08
12:24562114:T:G_427.21	427.21	Atrial fibrillation	circulatory system	12:24562114:T:G	0.383425	1.0023	0.997135	1.00749	0.41632	Unweighted	FALSE	FALSE	Positive	FALSE	Weighted	FALSE	16.699	1.09	1.07	1.12
2:65057097:A:T_427.21	427.21	Atrial fibrillation	circulatory system	2:65057097:A:T	0.00969066	1.00524	1.00127	1.00923	2.01365	Unweighted	TRUE	FALSE	Positive	TRUE	Weighted	FALSE	21.5229	1.07	1.05	1.08
12:69677733:A:G_427.21	427.21	Atrial fibrillation	circulatory system	12:69677733:A:G	0.134809	1.00322	0.999003	1.00745	0.87028	Unweighted	FALSE	FALSE	Positive	FALSE	Weighted	FALSE	8.04576	1.04	1.03	1.06
2:86367364:G:A_427.21	427.21	Atrial fibrillation	circulatory system	2:86367364:G:A	0.221887	0.996227	0.990203	1.00229	0.653868	Unweighted	FALSE	FALSE	Negative	FALSE	Unweighted	FALSE	10.699	1.07	1.05	1.09
15:80701947:G:A_427.21	427.21	Atrial fibrillation	circulatory system	15:80701947:G:A	0.258812	1.00245	0.998202	1.00672	0.587015	Unweighted	FALSE	FALSE	Positive	FALSE	Weighted	FALSE	8.04576	1.04	1.03	1.05
2:145002786:C:G_427.21	427.21	Atrial fibrillation	circulatory system	2:145002786:C:G	0.0941304	1.00497	0.999154	1.01082	1.02627	Unweighted	FALSE	FALSE	Positive	FALSE	Unweighted	FALSE	7.69897	1.07	1.05	1.1
16:73033862:T:G_427.21	427.21	Atrial fibrillation	circulatory system	16:73033862:T:G	0.0046759	1.00677	1.00207	1.01149	2.33013	Unweighted	TRUE	FALSE	Positive	TRUE	Weighted	FALSE	8.1549	1.05	1.03	1.07
1:170225682:C:A_427.21	427.21	Atrial fibrillation	circulatory system	1:170225682:C:A	0.00589517	1.01026	1.00295	1.01763	2.2295	Unweighted	TRUE	FALSE	Positive	TRUE	Weighted	FALSE	35.699	1.14	1.12	1.16
3:38592651:C:A_427.21	427.21	Atrial fibrillation	circulatory system	3:38592651:C:A	0.0901205	1.00343	0.999464	1.00742	1.04518	Unweighted	FALSE	FALSE	Positive	FALSE	Unweighted	FALSE	11.1549	1.05	1.03	1.06
10:103720629:T:A_427.21	427.21	Atrial fibrillation	circulatory system	10:103720629:T:A	0.218911	1.00398	0.997641	1.01036	0.659733	Unweighted	FALSE	FALSE	Positive	FALSE	Unweighted	FALSE	40.0969	1.15	1.12	1.17
1:21956126:T:C_427.21	427.21	Atrial fibrillation	circulatory system	1:21956126:T:C	0.026977	1.00605	1.00069	1.01145	1.56901	Unweighted	TRUE	FALSE	Positive	TRUE	Unweighted	FALSE	9.69897	1.06	1.04	1.08
4:110675204:G:A_427.21	427.21	Atrial fibrillation	circulatory system	4:110675204:G:A	0.0592175	1.00773	0.999701	1.01583	1.22755	Unweighted	FALSE	FALSE	Positive	FALSE	Weighted	FALSE	10.0458	1.12	1.08	1.16
1:48844092:G:A_427.21	427.21	Atrial fibrillation	circulatory system	1:48844092:G:A	0.278695	1.00792	0.993636	1.02241	0.554871	Unweighted	FALSE	FALSE	Positive	FALSE	Unweighted	FALSE	8.39794	1.16	1.1	1.21
4:111244056:A:G_427.21	427.21	Atrial fibrillation	circulatory system	4:111244056:A:G	0.856753	0.999623	0.995534	1.00373	0.0671443	Unweighted	FALSE	FALSE	Negative	FALSE	Unweighted	FALSE	17.0969	1.07	1.05	1.08
1:111921382:C:T_427.21	427.21	Atrial fibrillation	circulatory system	1:111921382:C:T	0.884005	0.999652	0.994987	1.00434	0.0535452	Unweighted	FALSE	FALSE	Negative	FALSE	Weighted	FALSE	14	1.06	1.04	1.07
4:111683665:G:A_427.21	427.21	Atrial fibrillation	circulatory system	4:111683665:G:A	0.00263487	1.01651	1.00572	1.02741	2.57924	Unweighted	TRUE	FALSE	Positive	TRUE	Weighted	FALSE	8.04576	1.13	1.09	1.18
1:147783720:G:A_427.21	427.21	Atrial fibrillation	circulatory system	1:147783720:G:A	0.89203	1.00074	0.990068	1.01153	0.0496208	Unweighted	FALSE	FALSE	Positive	FALSE	Weighted	FALSE	13.5229	1.12	1.09	1.16
4:173526198:A:G_427.21	427.21	Atrial fibrillation	circulatory system	4:173526198:A:G	0.0249858	1.00494	1.00062	1.00928	1.60231	Unweighted	TRUE	FALSE	Positive	TRUE	Weighted	FALSE	9.22185	1.05	1.03	1.06
1:170224684:G:C_427.21	427.21	Atrial fibrillation	circulatory system	1:170224684:G:C	0.0066699	1.01138	1.00314	1.01968	2.17588	Unweighted	TRUE	FALSE	Positive	TRUE	Unweighted	FALSE	53.5229	1.22	1.19	1.26
1:203057086:T:G_427.21	427.21	Atrial fibrillation	circulatory system	1:203057086:T:G	0.00454101	1.00566	1.00175	1.00959	2.34285	Unweighted	TRUE	FALSE	Positive	TRUE	Weighted	FALSE	19	1.06	1.05	1.08
1:205722188:G:A_427.21	427.21	Atrial fibrillation	circulatory system	1:205722188:G:A	0.08278	1.00359	0.999535	1.00766	1.08207	Unweighted	FALSE	FALSE	Positive	FALSE	Weighted	FALSE	7.69897	1.04	1.02	1.05
10:103517717:C:T_427.21	427.21	Atrial fibrillation	circulatory system	10:103517717:C:T	0.23217	1.00601	0.996171	1.01594	0.634195	Unweighted	FALSE	FALSE	Positive	FALSE	Weighted	FALSE	8.39794	1.09	1.06	1.12
2:61242991:C:T_427.21	427.21	Atrial fibrillation	circulatory system	2:61242991:C:T	0.0227257	1.00472	1.00066	1.0088	1.64348	Unweighted	TRUE	FALSE	Positive	TRUE	Weighted	FALSE	8.22185	1.04	1.03	1.05
12:55662031:C:T_427.21	427.21	Atrial fibrillation	circulatory system	12:55662031:C:T	0.245083	1.0024	0.99836	1.00645	0.610686	Unweighted	FALSE	FALSE	Positive	FALSE	Weighted	FALSE	7.69897	1.04	1.03	1.05
2:69879700:T:C_427.21	427.21	Atrial fibrillation	circulatory system	2:69879700:T:C	0.683652	0.999176	0.995222	1.00315	0.165165	Unweighted	FALSE	FALSE	Negative	FALSE	Weighted	FALSE	16	1.06	1.04	1.07
14:32455299:T:C_427.21	427.21	Atrial fibrillation	circulatory system	14:32455299:T:C	0.942833	1.00016	0.995803	1.00454	0.0255654	Unweighted	FALSE	FALSE	Positive	FALSE	Weighted	FALSE	14.301	1.06	1.05	1.08
2:126675889:C:T_427.21	427.21	Atrial fibrillation	circulatory system	2:126675889:C:T	0.152719	1.00537	0.998018	1.01277	0.816108	Unweighted	FALSE	FALSE	Positive	FALSE	Unweighted	FALSE	10.2218	1.08	1.05	1.1
16:1626803:T:G_427.21	427.21	Atrial fibrillation	circulatory system	16:1626803:T:G	0.457159	1.00637	0.98967	1.02335	0.339933	Unweighted	FALSE	FALSE	Positive	FALSE	Unweighted	FALSE	7.69897	1.2	1.13	1.28
18:54290038:G:A_495	495	Asthma	respiratory	18:54290038:G:A	0.957558	0.999826	0.993449	1.00624	0.0188348	Unweighted	FALSE	FALSE	Negative	FALSE	Weighted	FALSE	8	1.048	1.03	1.06
20:53555865:T:C_495	495	Asthma	respiratory	20:53555865:T:C	0.186955	0.99613	0.990409	1.00188	0.728263	Unweighted	FALSE	FALSE	Negative	FALSE	Unweighted	FALSE	9.30103	1.049	1.03	1.06
8:2693300:C:T_495	495	Asthma	respiratory	8:2693300:C:T	0.856324	0.999361	0.992473	1.0063	0.0673619	Unweighted	FALSE	FALSE	Negative	FALSE	Weighted	FALSE	7.52288	1.26	1.17	1.37
17:39766006:G:A_495	495	Asthma	respiratory	17:39766006:G:A	1.69386e-06	1.01265	1.00745	1.01787	5.77112	Unweighted	TRUE	TRUE	Positive	TRUE	Weighted	TRUE	11.3979	1.25	1.18	1.33
10:9012377:A:C_495	495	Asthma	respiratory	10:9012377:A:C	0.0903332	1.00457	0.999283	1.00989	1.04415	Unweighted	FALSE	FALSE	Positive	FALSE	Weighted	FALSE	45.699	1.103	1.09	1.12
10:9022753:T:C_495	495	Asthma	respiratory	10:9022753:T:C	0.0140294	1.00818	1.00165	1.01475	1.85296	Unweighted	TRUE	FALSE	Positive	TRUE	Unweighted	FALSE	39.699	1.124	1.11	1.14
10:62631615:G:A_495	495	Asthma	respiratory	10:62631615:G:A	0.808637	1.00065	0.995416	1.00591	0.0922465	Unweighted	FALSE	FALSE	Positive	FALSE	Unweighted	FALSE	8	1.042	1.03	1.06
11:36343703:G:T_495	495	Asthma	respiratory	11:36343703:G:T	0.0879198	1.00461	0.999318	1.00992	1.05591	Unweighted	FALSE	FALSE	Positive	FALSE	Weighted	FALSE	11.2218	1.05	1.04	1.06
11:61783884:T:C_495	495	Asthma	respiratory	11:61783884:T:C	0.0819894	1.00482	0.999391	1.01027	1.08624	Unweighted	FALSE	FALSE	Positive	FALSE	Weighted	FALSE	11.1549	1.05	1.04	1.06
11:76582682:G:T_495	495	Asthma	respiratory	11:76582682:G:T	0.0111243	1.00648	1.00147	1.01151	1.95373	Unweighted	TRUE	FALSE	Positive	TRUE	Weighted	FALSE	63.5229	1.122	1.11	1.14
11:76588387:G:A_495	495	Asthma	respiratory	11:76588387:G:A	0.0131377	1.01861	1.00387	1.03356	1.88148	Unweighted	TRUE	FALSE	Positive	TRUE	Weighted	FALSE	41.0458	1.24	1.21	1.27
11:76588605:C:A_495	495	Asthma	respiratory	11:76588605:C:A	0.0460812	1.00514	1.00009	1.01023	1.33648	Unweighted	TRUE	FALSE	Positive	TRUE	Weighted	FALSE	61.2218	1.12	1.11	1.13
11:111601736:T:C_495	495	Asthma	respiratory	11:111601736:T:C	0.406762	1.0024	0.996733	1.00811	0.390659	Unweighted	FALSE	FALSE	Positive	FALSE	Unweighted	FALSE	8.69897	1.046	1.03	1.06
12:55995509:T:C_495	495	Asthma	respiratory	12:55995509:T:C	0.996104	0.999987	0.994818	1.00518	0.00169512	Unweighted	FALSE	FALSE	Negative	FALSE	Weighted	FALSE	22.3979	1.07	1.06	1.08
12:56055651:G:A_495	495	Asthma	respiratory	12:56055651:G:A	0.650786	0.998662	0.99289	1.00447	0.186562	Unweighted	FALSE	FALSE	Negative	FALSE	Weighted	FALSE	24.0969	1.077	1.06	1.09
12:57115319:C:T_495	495	Asthma	respiratory	12:57115319:C:T	0.000482026	1.00942	1.00412	1.01475	3.31693	Unweighted	TRUE	FALSE	Positive	TRUE	Unweighted	FALSE	33.0969	1.088	1.07	1.1
13:99322238:C:G_495	495	Asthma	respiratory	13:99322238:C:G	0.169065	1.00362	0.998464	1.00881	0.771945	Unweighted	FALSE	FALSE	Positive	FALSE	Unweighted	FALSE	16.5229	1.063	1.05	1.08
10:73654586:G:C_427.21	427.21	Atrial fibrillation	circulatory system	10:73654586:G:C	0.00128182	1.00874	1.00341	1.0141	2.89217	Unweighted	TRUE	FALSE	Positive	TRUE	Weighted	FALSE	34.0458	1.12	1.1	1.15
10:76176818:A:G_427.21	427.21	Atrial fibrillation	circulatory system	10:76176818:A:G	0.0127214	1.00613	1.0013	1.01097	1.89547	Unweighted	TRUE	FALSE	Positive	TRUE	Unweighted	FALSE	9.1549	1.06	1.04	1.07
10:103582915:A:G_427.21	427.21	Atrial fibrillation	circulatory system	10:103582915:A:G	0.000326291	1.0089	1.00404	1.01379	3.48639	Unweighted	TRUE	FALSE	Positive	TRUE	Unweighted	FALSE	65.0458	1.17	1.15	1.19
11:19989899:T:C_427.21	427.21	Atrial fibrillation	circulatory system	11:19989899:T:C	0.00126301	1.00721	1.00282	1.01162	2.89859	Unweighted	TRUE	FALSE	Positive	TRUE	Unweighted	FALSE	19.699	1.08	1.06	1.09
12:24626557:G:T_427.21	427.21	Atrial fibrillation	circulatory system	12:24626557:G:T	0.0629303	1.00489	0.999737	1.01007	1.20114	Unweighted	FALSE	FALSE	Positive	FALSE	Weighted	FALSE	24.699	1.1	1.08	1.11
12:26192593:C:T_427.21	427.21	Atrial fibrillation	circulatory system	12:26192593:C:T	0.51417	0.998527	0.994117	1.00296	0.288893	Unweighted	FALSE	FALSE	Negative	FALSE	Unweighted	FALSE	11.301	1.05	1.04	1.07
12:56712154:A:C_427.21	427.21	Atrial fibrillation	circulatory system	12:56712154:A:C	0.237604	1.00267	0.99824	1.00713	0.624146	Unweighted	FALSE	FALSE	Positive	FALSE	Unweighted	FALSE	12	1.06	1.04	1.07
12:69619635:G:A_427.21	427.21	Atrial fibrillation	circulatory system	12:69619635:G:A	0.211233	1.00302	0.998287	1.00778	0.675238	Unweighted	FALSE	FALSE	Positive	FALSE	Weighted	FALSE	12.699	1.06	1.05	1.08
12:75844207:C:T_427.21	427.21	Atrial fibrillation	circulatory system	12:75844207:C:T	0.579505	1.00114	0.997121	1.00517	0.236942	Unweighted	FALSE	FALSE	Positive	FALSE	Weighted	FALSE	8.30103	1.04	1.03	1.05
12:122843353:C:A_427.21	427.21	Atrial fibrillation	circulatory system	12:122843353:C:A	0.14617	1.00421	0.998537	1.00991	0.835141	Unweighted	FALSE	FALSE	Positive	FALSE	Weighted	FALSE	7.52288	1.06	1.04	1.08
12:132573624:T:C_427.21	427.21	Atrial fibrillation	circulatory system	12:132573624:T:C	0.332298	1.0026	0.997353	1.00787	0.478472	Unweighted	FALSE	FALSE	Positive	FALSE	Unweighted	FALSE	8	1.05	1.03	1.07
13:22794804:C:T_427.21	427.21	Atrial fibrillation	circulatory system	13:22794804:C:T	0.0327382	1.0053	1.00043	1.01019	1.48495	Unweighted	TRUE	FALSE	Positive	TRUE	Weighted	FALSE	8.52288	1.05	1.03	1.06
13:113218398:T:C_427.21	427.21	Atrial fibrillation	circulatory system	13:113218398:T:C	0.920438	0.999774	0.995344	1.00422	0.0360055	Unweighted	FALSE	FALSE	Negative	FALSE	Weighted	FALSE	8	1.05	1.03	1.06
14:23395595:T:C_427.21	427.21	Atrial fibrillation	circulatory system	14:23395595:T:C	0.164305	1.00296	0.998792	1.00714	0.784348	Unweighted	FALSE	FALSE	Positive	FALSE	Weighted	FALSE	9.39794	1.04	1.03	1.06
14:32521231:T:C_427.21	427.21	Atrial fibrillation	circulatory system	14:32521231:T:C	0.576552	1.00125	0.996876	1.00564	0.239161	Unweighted	FALSE	FALSE	Positive	FALSE	Weighted	FALSE	20.1549	1.07	1.06	1.09
14:34704569:C:T_427.21	427.21	Atrial fibrillation	circulatory system	14:34704569:C:T	0.661717	0.998862	0.993779	1.00397	0.179328	Unweighted	FALSE	FALSE	Negative	FALSE	Weighted	FALSE	14.5229	1.08	1.06	1.1
14:64213242:A:G_427.21	427.21	Atrial fibrillation	circulatory system	14:64213242:A:G	0.00727707	1.00546	1.00147	1.00947	2.13804	Unweighted	TRUE	FALSE	Positive	TRUE	Unweighted	FALSE	30.5229	1.08	1.07	1.1
14:72782711:C:T_427.21	427.21	Atrial fibrillation	circulatory system	14:72782711:C:T	0.781984	0.999392	0.995098	1.0037	0.106802	Unweighted	FALSE	FALSE	Negative	FALSE	Weighted	FALSE	9.52288	1.05	1.03	1.07
14:76960182:C:T_427.21	427.21	Atrial fibrillation	circulatory system	14:76960182:C:T	0.677556	1.00085	0.996856	1.00486	0.169055	Unweighted	FALSE	FALSE	Positive	FALSE	Weighted	FALSE	8.1549	1.04	1.03	1.06
5:132451445:A:G_495	495	Asthma	respiratory	5:132451445:A:G	0.0819832	1.00498	0.99937	1.01062	1.08628	Unweighted	FALSE	FALSE	Positive	FALSE	Weighted	FALSE	24.3979	1.074	1.06	1.09
5:132581248:A:C_495	495	Asthma	respiratory	5:132581248:A:C	0.0352711	1.00649	1.00045	1.01256	1.45258	Unweighted	TRUE	FALSE	Positive	TRUE	Unweighted	FALSE	31.1549	1.106	1.09	1.12
5:142153497:A:G_495	495	Asthma	respiratory	5:142153497:A:G	0.227836	1.00321	0.997998	1.00845	0.642377	Unweighted	FALSE	FALSE	Positive	FALSE	Unweighted	FALSE	16	1.059	1.05	1.07
6:33131761:G:T_495	495	Asthma	respiratory	6:33131761:G:T	0.615953	0.998015	0.990298	1.00579	0.210452	Unweighted	FALSE	FALSE	Negative	FALSE	Unweighted	FALSE	13.3979	1.078	1.06	1.1
6:35166952:G:A_495	495	Asthma	respiratory	6:35166952:G:A	0.89909	1.00042	0.993891	1.007	0.0461968	Unweighted	FALSE	FALSE	Positive	FALSE	Weighted	FALSE	8.09691	1.062	1.04	1.08
6:90266890:G:A_495	495	Asthma	respiratory	6:90266890:G:A	0.133765	1.00432	0.998677	1.01	0.873657	Unweighted	FALSE	FALSE	Positive	FALSE	Weighted	FALSE	28	1.082	1.07	1.1
6:90275479:A:T_495	495	Asthma	respiratory	6:90275479:A:T	0.121592	1.00442	0.998826	1.01005	0.915096	Unweighted	FALSE	FALSE	Positive	FALSE	Weighted	FALSE	28.1549	1.082	1.07	1.1
6:127972417:C:T_495	495	Asthma	respiratory	6:127972417:C:T	0.681897	1.00132	0.995014	1.00767	0.166281	Unweighted	FALSE	FALSE	Positive	FALSE	Unweighted	FALSE	14.1549	1.064	1.05	1.08
7:20504586:A:G_495	495	Asthma	respiratory	7:20504586:A:G	0.455278	0.998077	0.993047	1.00313	0.341723	Unweighted	FALSE	FALSE	Negative	FALSE	Unweighted	FALSE	14.699	1.056	1.04	1.07
7:28109636:G:A_495	495	Asthma	respiratory	7:28109636:G:A	0.594611	1.00172	0.995405	1.00807	0.225767	Unweighted	FALSE	FALSE	Positive	FALSE	Weighted	FALSE	12.699	1.08	1.06	1.1
7:28116987:C:G_495	495	Asthma	respiratory	7:28116987:C:G	0.323755	1.00285	0.997193	1.00855	0.489783	Unweighted	FALSE	FALSE	Positive	FALSE	Weighted	FALSE	17.2218	1.076	1.06	1.09
8:80382467:C:T_495	495	Asthma	respiratory	8:80382467:C:T	0.401731	1.00217	0.997105	1.00726	0.396065	Unweighted	FALSE	FALSE	Positive	FALSE	Weighted	FALSE	23.5229	1.073	1.06	1.09
9:6047765:C:T_495	495	Asthma	respiratory	9:6047765:C:T	0.0286914	1.00764	1.00079	1.01454	1.54225	Unweighted	TRUE	FALSE	Positive	TRUE	Unweighted	FALSE	42.5229	1.13	1.11	1.15
9:6081804:G:T_495	495	Asthma	respiratory	9:6081804:G:T	0.00566749	1.00919	1.00267	1.01576	2.24661	Unweighted	TRUE	FALSE	Positive	TRUE	Unweighted	FALSE	40.301	1.122	1.1	1.14
9:6213468:C:T_495	495	Asthma	respiratory	9:6213468:C:T	2.33845e-05	1.01269	1.00679	1.01863	4.63107	Unweighted	TRUE	TRUE	Positive	TRUE	Unweighted	TRUE	70.0458	1.148	1.13	1.16
10:6579811:T:C_495	495	Asthma	respiratory	10:6579811:T:C	0.558271	1.00159	0.996277	1.00693	0.253155	Unweighted	FALSE	FALSE	Positive	FALSE	Weighted	FALSE	9.30103	1.047	1.03	1.06
10:8062378:A:T_495	495	Asthma	respiratory	10:8062378:A:T	0.131139	1.00458	0.998637	1.01056	0.882268	Unweighted	FALSE	FALSE	Positive	FALSE	Unweighted	FALSE	8	1.053	1.04	1.07
10:8468994:T:A_495	495	Asthma	respiratory	10:8468994:T:A	0.24839	1.003	0.997909	1.00812	0.604866	Unweighted	FALSE	FALSE	Positive	FALSE	Unweighted	FALSE	11.1549	1.049	1.04	1.06
10:8735677:G:A_495	495	Asthma	respiratory	10:8735677:G:A	0.809735	1.00062	0.995605	1.00565	0.0916571	Unweighted	FALSE	FALSE	Positive	FALSE	Weighted	FALSE	14.699	1.056	1.04	1.07
15:73384923:C:T_427.21	427.21	Atrial fibrillation	circulatory system	15:73384923:C:T	1.03247e-05	1.01212	1.00672	1.01755	4.98612	Unweighted	TRUE	TRUE	Positive	TRUE	Unweighted	TRUE	35.3979	1.12	1.1	1.14
15:80384583:A:G_427.21	427.21	Atrial fibrillation	circulatory system	15:80384583:A:G	0.00287029	1.00798	1.00273	1.01327	2.54207	Unweighted	TRUE	FALSE	Positive	TRUE	Weighted	FALSE	15.3979	1.08	1.06	1.1
15:98725621:C:G_427.21	427.21	Atrial fibrillation	circulatory system	15:98725621:C:G	0.0387932	1.00417	1.00021	1.00814	1.41124	Unweighted	TRUE	FALSE	Positive	TRUE	Unweighted	FALSE	10	1.05	1.03	1.06
16:73019123:T:A_427.21	427.21	Atrial fibrillation	circulatory system	16:73019123:T:A	2.05731e-08	1.01436	1.00932	1.01943	7.6867	Unweighted	TRUE	TRUE	Positive	TRUE	Weighted	TRUE	90.301	1.19	1.17	1.21
17:1406556:G:A_427.21	427.21	Atrial fibrillation	circulatory system	17:1406556:G:A	0.367177	0.997242	0.991272	1.00325	0.435124	Unweighted	FALSE	FALSE	Negative	FALSE	Unweighted	FALSE	8.52288	1.07	1.04	1.09
17:7549660:C:T_427.21	427.21	Atrial fibrillation	circulatory system	17:7549660:C:T	0.626435	0.998784	0.993905	1.00369	0.203124	Unweighted	FALSE	FALSE	Negative	FALSE	Weighted	FALSE	8.69897	1.05	1.03	1.06
17:12715363:G:C_427.21	427.21	Atrial fibrillation	circulatory system	17:12715363:G:C	0.189462	1.00425	0.997909	1.01063	0.722477	Unweighted	FALSE	FALSE	Positive	FALSE	Unweighted	FALSE	11	1.07	1.05	1.1
17:39874911:T:C_427.21	427.21	Atrial fibrillation	circulatory system	17:39874911:T:C	0.124331	1.0031	0.999149	1.00706	0.905419	Unweighted	FALSE	FALSE	Positive	FALSE	Weighted	FALSE	10.5229	1.05	1.03	1.06
17:46797087:C:T_427.21	427.21	Atrial fibrillation	circulatory system	17:46797087:C:T	0.236579	1.00355	0.997676	1.00947	0.626024	Unweighted	FALSE	FALSE	Positive	FALSE	Weighted	FALSE	11.5229	1.07	1.05	1.09
17:78777556:T:C_427.21	427.21	Atrial fibrillation	circulatory system	17:78777556:T:C	0.000337749	1.00713	1.00323	1.01105	3.47141	Unweighted	TRUE	FALSE	Positive	TRUE	Unweighted	FALSE	7.39794	1.04	1.02	1.05
18:48947822:T:C_427.21	427.21	Atrial fibrillation	circulatory system	18:48947822:T:C	0.436489	0.99834	0.994169	1.00253	0.360026	Unweighted	FALSE	FALSE	Negative	FALSE	Unweighted	FALSE	10.699	1.05	1.04	1.07
21:34746814:T:G_427.21	427.21	Atrial fibrillation	circulatory system	21:34746814:T:G	0.00150195	1.01013	1.00386	1.01644	2.82334	Unweighted	TRUE	FALSE	Positive	TRUE	Unweighted	FALSE	16.5229	1.1	1.08	1.12
22:25768112:C:T_427.21	427.21	Atrial fibrillation	circulatory system	22:25768112:C:T	0.790778	1.00055	0.996514	1.0046	0.101946	Unweighted	FALSE	FALSE	Positive	FALSE	Weighted	FALSE	9.04576	1.04	1.03	1.06
14:68287978:G:A_495	495	Asthma	respiratory	14:68287978:G:A	0.0306815	1.0062	1.00058	1.01186	1.51312	Unweighted	TRUE	FALSE	Positive	TRUE	Unweighted	FALSE	12.5229	1.056	1.04	1.07
15:41495387:T:G_495	495	Asthma	respiratory	15:41495387:T:G	0.665398	0.998828	0.993531	1.00415	0.176918	Unweighted	FALSE	FALSE	Negative	FALSE	Weighted	FALSE	11.0969	1.048	1.03	1.06
15:60757370:A:C_495	495	Asthma	respiratory	15:60757370:A:C	0.00529718	1.00904	1.00268	1.01544	2.27596	Unweighted	TRUE	FALSE	Positive	TRUE	Weighted	FALSE	20.699	1.086	1.07	1.1
15:67121286:G:A_495	495	Asthma	respiratory	15:67121286:G:A	0.938988	0.999154	0.977737	1.02104	0.0273397	Unweighted	FALSE	FALSE	Negative	FALSE	Weighted	FALSE	8	1.156	1.11	1.21
15:67149412:C:A_495	495	Asthma	respiratory	15:67149412:C:A	2.10159e-05	1.0143	1.00769	1.02096	4.67745	Unweighted	TRUE	TRUE	Positive	TRUE	Unweighted	TRUE	45.5229	1.121	1.11	1.14
16:11125184:G:A_495	495	Asthma	respiratory	16:11125184:G:A	0.00800957	1.00829	1.00216	1.01446	2.09639	Unweighted	TRUE	FALSE	Positive	TRUE	Unweighted	FALSE	33.1549	1.1	1.08	1.12
16:27337847:C:T_495	495	Asthma	respiratory	16:27337847:C:T	0.0027167	1.00837	1.00289	1.01387	2.56596	Unweighted	TRUE	FALSE	Positive	TRUE	Weighted	FALSE	13.5229	1.058	1.04	1.07
17:39905186:T:C_495	495	Asthma	respiratory	17:39905186:T:C	2.44842e-07	1.01371	1.00848	1.01896	6.61111	Unweighted	TRUE	TRUE	Positive	TRUE	Weighted	TRUE	45	1.101	1.09	1.11
17:40598769:A:G_495	495	Asthma	respiratory	17:40598769:A:G	0.282978	1.00283	0.99767	1.00802	0.548247	Unweighted	FALSE	FALSE	Positive	FALSE	Weighted	FALSE	9.39794	1.045	1.03	1.06
17:47741840:A:T_495	495	Asthma	respiratory	17:47741840:A:T	0.389583	1.00359	0.995433	1.01181	0.4094	Unweighted	FALSE	FALSE	Positive	FALSE	Weighted	FALSE	9	1.063	1.04	1.08
13:99418203:T:C_495	495	Asthma	respiratory	13:99418203:T:C	0.199414	1.00348	0.998168	1.00883	0.700245	Unweighted	FALSE	FALSE	Positive	FALSE	Unweighted	FALSE	17.301	1.066	1.05	1.08
14:35415835:A:G_495	495	Asthma	respiratory	14:35415835:A:G	0.544254	0.998449	0.993452	1.00347	0.264199	Unweighted	FALSE	FALSE	Negative	FALSE	Weighted	FALSE	9	1.042	1.03	1.06
5:168959084:G:A_427.21	427.21	Atrial fibrillation	circulatory system	5:168959084:G:A	0.413027	1.00374	0.994814	1.01274	0.384021	Unweighted	FALSE	FALSE	Positive	FALSE	Unweighted	FALSE	8.52288	1.09	1.06	1.12
5:173243742:G:T_427.21	427.21	Atrial fibrillation	circulatory system	5:173243742:G:T	0.0577952	1.00399	0.999868	1.00814	1.23811	Unweighted	FALSE	FALSE	Positive	FALSE	Unweighted	FALSE	21.301	1.08	1.06	1.09
6:16415520:G:A_427.21	427.21	Atrial fibrillation	circulatory system	6:16415520:G:A	0.00934042	1.00764	1.00188	1.01345	2.02963	Unweighted	TRUE	FALSE	Positive	TRUE	Unweighted	FALSE	24.699	1.11	1.09	1.13
6:36679512:G:A_427.21	427.21	Atrial fibrillation	circulatory system	6:36679512:G:A	0.0879352	1.00421	0.999376	1.00907	1.05584	Unweighted	FALSE	FALSE	Positive	FALSE	Unweighted	FALSE	13	1.06	1.05	1.08
6:87111783:A:G_427.21	427.21	Atrial fibrillation	circulatory system	6:87111783:A:G	0.719065	1.00073	0.996764	1.00471	0.143232	Unweighted	FALSE	FALSE	Positive	FALSE	Weighted	FALSE	10	1.04	1.03	1.06
6:118238495:T:A_427.21	427.21	Atrial fibrillation	circulatory system	6:118238495:T:A	0.0249187	0.995482	0.991549	0.999429	1.60347	Unweighted	TRUE	FALSE	Negative	FALSE	Weighted	FALSE	21.699	1.07	1.05	1.08
6:122082413:G:A_427.21	427.21	Atrial fibrillation	circulatory system	6:122082413:G:A	0.0375899	1.00441	1.00025	1.00859	1.42493	Unweighted	TRUE	FALSE	Positive	TRUE	Unweighted	FALSE	18.3979	1.06	1.05	1.08
7:14332384:G:A_427.21	427.21	Atrial fibrillation	circulatory system	7:14332384:G:A	0.044595	1.00466	1.00011	1.00923	1.35071	Unweighted	TRUE	FALSE	Positive	TRUE	Weighted	FALSE	11.699	1.06	1.04	1.07
7:28376208:G:A_427.21	427.21	Atrial fibrillation	circulatory system	7:28376208:G:A	0.0102305	1.00623	1.00147	1.01101	1.9901	Unweighted	TRUE	FALSE	Positive	TRUE	Unweighted	FALSE	9.04576	1.05	1.03	1.06
7:92648802:G:A_427.21	427.21	Atrial fibrillation	circulatory system	7:92648802:G:A	0.0496228	1.00453	1.00001	1.00907	1.30432	Unweighted	TRUE	FALSE	Positive	TRUE	Weighted	FALSE	11.699	1.05	1.04	1.07
7:116551247:C:A_427.21	427.21	Atrial fibrillation	circulatory system	7:116551247:C:A	7.19297e-09	1.01183	1.00781	1.01586	8.14309	Unweighted	TRUE	TRUE	Positive	TRUE	Weighted	TRUE	54.699	1.11	1.1	1.13
7:128776990:T:G_427.21	427.21	Atrial fibrillation	circulatory system	7:128776990:T:G	0.00354969	1.0158	1.00515	1.02655	2.44981	Unweighted	TRUE	FALSE	Positive	TRUE	Weighted	FALSE	8.30103	1.09	1.06	1.12
7:150964321:G:A_427.21	427.21	Atrial fibrillation	circulatory system	7:150964321:G:A	0.803736	1.00062	0.995716	1.00556	0.0948868	Unweighted	FALSE	FALSE	Positive	FALSE	Weighted	FALSE	10.699	1.06	1.04	1.08
8:11642399:A:C_427.21	427.21	Atrial fibrillation	circulatory system	8:11642399:A:C	0.150455	1.00416	0.998495	1.00986	0.822592	Unweighted	FALSE	FALSE	Positive	FALSE	Weighted	FALSE	8.30103	1.06	1.04	1.07
8:18056461:G:A_427.21	427.21	Atrial fibrillation	circulatory system	8:18056461:G:A	0.000365375	1.00771	1.00346	1.01198	3.43726	Unweighted	TRUE	FALSE	Positive	TRUE	Unweighted	FALSE	20.699	1.07	1.06	1.09
8:21964267:G:T_427.21	427.21	Atrial fibrillation	circulatory system	8:21964267:G:T	0.000793177	1.00974	1.00404	1.01547	3.10063	Unweighted	TRUE	FALSE	Positive	TRUE	Unweighted	FALSE	9.39794	1.07	1.05	1.09
8:123539735:A:G_427.21	427.21	Atrial fibrillation	circulatory system	8:123539735:A:G	0.332002	1.00446	0.995469	1.01353	0.478859	Unweighted	FALSE	FALSE	Positive	FALSE	Weighted	FALSE	18.3979	1.13	1.1	1.16
8:140730769:A:C_427.21	427.21	Atrial fibrillation	circulatory system	8:140730769:A:C	0.983471	1.00004	0.996081	1.00402	0.00723851	Unweighted	FALSE	FALSE	Positive	FALSE	Weighted	FALSE	9	1.04	1.03	1.05
9:94951177:C:A_427.21	427.21	Atrial fibrillation	circulatory system	9:94951177:C:A	0.0196658	1.00479	1.00076	1.00884	1.70629	Unweighted	TRUE	FALSE	Positive	TRUE	Weighted	FALSE	33.5229	1.09	1.07	1.1
9:136202927:A:G_427.21	427.21	Atrial fibrillation	circulatory system	9:136202927:A:G	0.784511	1.00058	0.996448	1.00472	0.105401	Unweighted	FALSE	FALSE	Positive	FALSE	Unweighted	FALSE	9.69897	1.05	1.03	1.07
10:63561387:C:A_427.21	427.21	Atrial fibrillation	circulatory system	10:63561387:C:A	0.00506436	1.0056	1.00168	1.00953	2.29548	Unweighted	TRUE	FALSE	Positive	TRUE	Weighted	FALSE	11.699	1.05	1.03	1.06
2:178546938:A:G_427.21	427.21	Atrial fibrillation	circulatory system	2:178546938:A:G	0.0183944	1.00581	1.00098	1.01067	1.73531	Unweighted	TRUE	FALSE	Positive	TRUE	Weighted	FALSE	24.1549	1.1	1.08	1.12
2:200315300:T:C_427.21	427.21	Atrial fibrillation	circulatory system	2:200315300:T:C	0.123011	1.00318	0.999139	1.00725	0.910057	Unweighted	FALSE	FALSE	Positive	FALSE	Weighted	FALSE	23.2218	1.07	1.06	1.09
2:212401279:A:T_427.21	427.21	Atrial fibrillation	circulatory system	2:212401279:A:T	0.363884	1.00261	0.996986	1.00826	0.439037	Unweighted	FALSE	FALSE	Positive	FALSE	Unweighted	FALSE	11	1.06	1.04	1.08
3:12800305:A:G_427.21	427.21	Atrial fibrillation	circulatory system	3:12800305:A:G	0.18108	1.00278	0.998707	1.00688	0.74213	Unweighted	FALSE	FALSE	Positive	FALSE	Unweighted	FALSE	23.699	1.07	1.06	1.09
3:24421744:T:C_427.21	427.21	Atrial fibrillation	circulatory system	3:24421744:T:C	0.0487651	1.00425	1.00002	1.00849	1.31189	Unweighted	TRUE	FALSE	Positive	TRUE	Unweighted	FALSE	8.69897	1.05	1.03	1.06
3:38730434:C:G_427.21	427.21	Atrial fibrillation	circulatory system	3:38730434:C:G	0.831644	1.00044	0.996387	1.00451	0.0800623	Unweighted	FALSE	FALSE	Positive	FALSE	Weighted	FALSE	19.699	1.06	1.05	1.08
3:66403767:G:A_427.21	427.21	Atrial fibrillation	circulatory system	3:66403767:G:A	0.0196548	1.00493	1.00079	1.00909	1.70653	Unweighted	TRUE	FALSE	Positive	TRUE	Weighted	FALSE	10	1.05	1.03	1.06
3:69357030:C:T_427.21	427.21	Atrial fibrillation	circulatory system	3:69357030:C:T	0.789234	0.999442	0.995357	1.00354	0.102794	Unweighted	FALSE	FALSE	Negative	FALSE	Weighted	FALSE	8.52288	1.04	1.03	1.06
3:89440379:T:C_427.21	427.21	Atrial fibrillation	circulatory system	3:89440379:T:C	0.944077	1.00014	0.996143	1.00416	0.0249926	Unweighted	FALSE	FALSE	Positive	FALSE	Weighted	FALSE	10.699	1.05	1.03	1.06
3:111835579:G:A_427.21	427.21	Atrial fibrillation	circulatory system	3:111835579:G:A	0.00861885	1.00547	1.00138	1.00956	2.06455	Unweighted	TRUE	FALSE	Positive	TRUE	Unweighted	FALSE	14.699	1.06	1.04	1.07
3:136095167:G:A_427.21	427.21	Atrial fibrillation	circulatory system	3:136095167:G:A	0.229009	1.00251	0.998427	1.0066	0.640148	Unweighted	FALSE	FALSE	Positive	FALSE	Unweighted	FALSE	8.04576	1.04	1.03	1.05
3:179455191:G:T_427.21	427.21	Atrial fibrillation	circulatory system	3:179455191:G:T	0.22257	1.00291	0.998241	1.00759	0.652533	Unweighted	FALSE	FALSE	Positive	FALSE	Unweighted	FALSE	8.30103	1.05	1.03	1.07
3:195080124:C:T_427.21	427.21	Atrial fibrillation	circulatory system	3:195080124:C:T	0.000313277	1.00839	1.00382	1.01299	3.50407	Unweighted	TRUE	FALSE	Positive	TRUE	Weighted	FALSE	7.69897	1.05	1.03	1.06
4:80243569:C:T_427.21	427.21	Atrial fibrillation	circulatory system	4:80243569:C:T	0.297642	1.00231	0.997968	1.00667	0.526306	Unweighted	FALSE	FALSE	Positive	FALSE	Weighted	FALSE	8.69897	1.04	1.03	1.06
4:102969823:T:C_427.21	427.21	Atrial fibrillation	circulatory system	4:102969823:T:C	0.248439	1.00231	0.998389	1.00625	0.60478	Unweighted	FALSE	FALSE	Positive	FALSE	Weighted	FALSE	7.39794	1.04	1.02	1.05
4:110778529:A:T_427.21	427.21	Atrial fibrillation	circulatory system	4:110778529:A:T	9.73037e-27	1.02409	1.01964	1.02856	26.0119	Unweighted	TRUE	TRUE	Positive	TRUE	Weighted	TRUE	442.155	1.44	1.42	1.46
4:113527500:A:G_427.21	427.21	Atrial fibrillation	circulatory system	4:113527500:A:G	0.700731	0.999047	0.9942	1.00392	0.154449	Unweighted	FALSE	FALSE	Negative	FALSE	Weighted	FALSE	12.699	1.06	1.04	1.07
4:148016386:C:G_427.21	427.21	Atrial fibrillation	circulatory system	4:148016386:C:G	0.0309984	1.00844	1.00077	1.01618	1.50866	Unweighted	TRUE	FALSE	Positive	TRUE	Weighted	FALSE	11	1.1	1.07	1.12
5:107091908:C:A_427.21	427.21	Atrial fibrillation	circulatory system	5:107091908:C:A	0.304515	1.00211	0.99809	1.00614	0.516392	Unweighted	FALSE	FALSE	Positive	FALSE	Weighted	FALSE	8.52288	1.04	1.03	1.06
5:114401365:T:G_427.21	427.21	Atrial fibrillation	circulatory system	5:114401365:T:G	4.38911e-05	1.00853	1.00443	1.01264	4.35762	Unweighted	TRUE	FALSE	Positive	TRUE	Weighted	FALSE	15.699	1.06	1.04	1.07
5:128854670:A:G_427.21	427.21	Atrial fibrillation	circulatory system	5:128854670:A:G	0.0927577	1.00446	0.999262	1.00969	1.03265	Unweighted	FALSE	FALSE	Positive	FALSE	Weighted	FALSE	9.30103	1.06	1.04	1.08
5:138084300:C:T_427.21	427.21	Atrial fibrillation	circulatory system	5:138084300:C:T	0.000292303	1.01097	1.00502	1.01696	3.53417	Unweighted	TRUE	FALSE	Positive	TRUE	Weighted	FALSE	35	1.11	1.1	1.13
5:143438558:A:G_427.21	427.21	Atrial fibrillation	circulatory system	5:143438558:A:G	0.484612	1.00187	0.996639	1.00712	0.314606	Unweighted	FALSE	FALSE	Positive	FALSE	Unweighted	FALSE	16.699	1.07	1.05	1.09
1:8834298:A:T_495	495	Asthma	respiratory	1:8834298:A:T	0.646565	1.0012	0.996093	1.00633	0.189388	Unweighted	FALSE	FALSE	Positive	FALSE	Unweighted	FALSE	8.69897	1.042	1.03	1.06
1:9296617:T:C_495	495	Asthma	respiratory	1:9296617:T:C	0.320003	1.00259	0.997495	1.0077	0.494845	Unweighted	FALSE	FALSE	Positive	FALSE	Weighted	FALSE	10.2218	1.046	1.03	1.06
1:151829204:G:A_495	495	Asthma	respiratory	1:151829204:G:A	0.000612874	1.01329	1.00566	1.02097	3.21263	Unweighted	TRUE	FALSE	Positive	TRUE	Weighted	FALSE	13.5229	1.077	1.06	1.1
1:167451062:G:A_495	495	Asthma	respiratory	1:167451062:G:A	0.00289627	1.00832	1.00284	1.01383	2.53816	Unweighted	TRUE	FALSE	Positive	TRUE	Unweighted	FALSE	20.301	1.067	1.05	1.08
1:167467033:A:G_495	495	Asthma	respiratory	1:167467033:A:G	0.00126547	1.00909	1.00355	1.01465	2.89775	Unweighted	TRUE	FALSE	Positive	TRUE	Unweighted	FALSE	18.699	1.065	1.05	1.08
1:173162354:A:G_495	495	Asthma	respiratory	1:173162354:A:G	0.335644	1.00269	0.997222	1.00819	0.47412	Unweighted	FALSE	FALSE	Positive	FALSE	Unweighted	FALSE	11.1549	1.053	1.04	1.07
1:198671359:C:T_495	495	Asthma	respiratory	1:198671359:C:T	0.00664168	1.01247	1.00345	1.02157	2.17772	Unweighted	TRUE	FALSE	Positive	TRUE	Weighted	FALSE	9.39794	1.071	1.05	1.09
1:203124073:G:T_495	495	Asthma	respiratory	1:203124073:G:T	0.0611135	1.00534	0.999752	1.01096	1.21386	Unweighted	FALSE	FALSE	Positive	FALSE	Unweighted	FALSE	10.0458	1.048	1.03	1.06
2:8319274:C:T_495	495	Asthma	respiratory	2:8319274:C:T	0.0140536	1.00686	1.00138	1.01238	1.85221	Unweighted	TRUE	FALSE	Positive	TRUE	Unweighted	FALSE	18.301	1.066	1.05	1.08
2:102265892:A:G_495	495	Asthma	respiratory	2:102265892:A:G	0.00092428	1.01219	1.00496	1.01947	3.0342	Unweighted	TRUE	FALSE	Positive	TRUE	Unweighted	FALSE	27.699	1.235	1.2	1.27
2:102275879:G:A_495	495	Asthma	respiratory	2:102275879:G:A	0.000220763	1.01499	1.00701	1.02304	3.65607	Unweighted	TRUE	FALSE	Positive	TRUE	Weighted	FALSE	70.301	1.195	1.18	1.21
2:102309902:G:A_495	495	Asthma	respiratory	2:102309902:G:A	6.14856e-05	1.0108	1.0055	1.01612	4.21123	Unweighted	TRUE	FALSE	Positive	TRUE	Unweighted	FALSE	55.699	1.117	1.1	1.13
2:102319699:T:A_495	495	Asthma	respiratory	2:102319699:T:A	6.21238e-05	1.01591	1.00809	1.02379	4.20674	Unweighted	TRUE	FALSE	Positive	TRUE	Weighted	FALSE	75.301	1.196	1.18	1.22
3:33042493:G:A_495	495	Asthma	respiratory	3:33042493:G:A	0.000268836	1.00965	1.00445	1.01489	3.57051	Unweighted	TRUE	FALSE	Positive	TRUE	Unweighted	FALSE	18.5229	1.063	1.05	1.08
3:121997324:C:G_495	495	Asthma	respiratory	3:121997324:C:G	0.903783	0.999627	0.9936	1.00569	0.0439357	Unweighted	FALSE	FALSE	Negative	FALSE	Weighted	FALSE	8.1549	1.043	1.03	1.06
3:141431184:A:G_495	495	Asthma	respiratory	3:141431184:A:G	0.0574323	1.00494	0.999844	1.01007	1.24084	Unweighted	FALSE	FALSE	Positive	FALSE	Weighted	FALSE	7.52288	1.039	1.03	1.05
3:177131952:C:T_495	495	Asthma	respiratory	3:177131952:C:T	0.0688809	1.00486	0.999625	1.01012	1.1619	Unweighted	FALSE	FALSE	Positive	FALSE	Weighted	FALSE	13.0458	1.055	1.04	1.07
3:188411191:G:A_495	495	Asthma	respiratory	3:188411191:G:A	0.138097	1.00388	0.998754	1.00904	0.859816	Unweighted	FALSE	FALSE	Positive	FALSE	Unweighted	FALSE	16.2218	1.059	1.05	1.07
3:188683350:A:G_495	495	Asthma	respiratory	3:188683350:A:G	0.417327	1.00319	0.995499	1.01094	0.379524	Unweighted	FALSE	FALSE	Positive	FALSE	Unweighted	FALSE	12.0458	1.067	1.05	1.08
3:196035621:G:A_495	495	Asthma	respiratory	3:196035621:G:A	0.496359	1.00179	0.996644	1.00696	0.304204	Unweighted	FALSE	FALSE	Positive	FALSE	Weighted	FALSE	9.39794	1.044	1.03	1.06
4:122219915:T:C_495	495	Asthma	respiratory	4:122219915:T:C	0.832948	1.00106	0.991261	1.01095	0.0793822	Unweighted	FALSE	FALSE	Positive	FALSE	Weighted	FALSE	18.2218	1.107	1.09	1.13
4:122438414:A:G_495	495	Asthma	respiratory	4:122438414:A:G	0.937041	1.00045	0.989314	1.01171	0.0282413	Unweighted	FALSE	FALSE	Positive	FALSE	Weighted	FALSE	17.699	1.119	1.09	1.14
5:35881274:G:T_495	495	Asthma	respiratory	5:35881274:G:T	0.994983	1.00002	0.99426	1.00581	0.00218416	Unweighted	FALSE	FALSE	Positive	FALSE	Weighted	FALSE	12.699	1.057	1.04	1.07
5:110823145:A:G_495	495	Asthma	respiratory	5:110823145:A:G	0.00151462	1.01006	1.00383	1.01632	2.8197	Unweighted	TRUE	FALSE	Positive	TRUE	Weighted	FALSE	28.699	1.111	1.09	1.13
5:111072304:C:T_495	495	Asthma	respiratory	5:111072304:C:T	0.00292805	1.00866	1.00295	1.0144	2.53342	Unweighted	TRUE	FALSE	Positive	TRUE	Weighted	FALSE	38	1.097	1.08	1.11
5:111134439:C:A_495	495	Asthma	respiratory	5:111134439:C:A	0.0471402	1.00513	1.00006	1.01022	1.32661	Unweighted	TRUE	FALSE	Positive	TRUE	Weighted	FALSE	36.2218	1.09	1.08	1.1
18:37558282:A:G_296.22	296.22	Major depressive disorder	mental disorders	18:37558282:A:G	0.254757	1.0034	0.997559	1.00927	0.593874	Unweighted	FALSE	FALSE	Positive	FALSE	Weighted	FALSE	19	1.021	1.016	1.026
18:53205432:G:A_296.22	296.22	Major depressive disorder	mental disorders	18:53205432:G:A	0.338297	1.00299	0.996881	1.00913	0.470702	Unweighted	FALSE	FALSE	Positive	FALSE	Weighted	FALSE	27.699	1.024	1.02	1.029
18:54821441:C:T_296.22	296.22	Major depressive disorder	mental disorders	18:54821441:C:T	0.901428	0.999578	0.99293	1.00627	0.0450688	Unweighted	FALSE	FALSE	Negative	FALSE	Weighted	FALSE	13.699	1.02041	1.02	1.03
18:55084408:G:C_296.22	296.22	Major depressive disorder	mental disorders	18:55084408:G:C	0.0606266	1.00772	0.999657	1.01584	1.21734	Unweighted	FALSE	FALSE	Positive	FALSE	Unweighted	FALSE	10.3979	1.01937	1.01	1.02
18:55431781:G:C_296.22	296.22	Major depressive disorder	mental disorders	18:55431781:G:C	0.224262	1.00364	0.997773	1.00955	0.649245	Unweighted	FALSE	FALSE	Positive	FALSE	Unweighted	FALSE	26.699	1.02564	1.02	1.03
18:79820712:G:A_296.22	296.22	Major depressive disorder	mental disorders	18:79820712:G:A	0.619968	0.998152	0.990884	1.00547	0.207631	Unweighted	FALSE	FALSE	Negative	FALSE	Weighted	FALSE	12.5229	1.02	1.015	1.026
20:41368764:G:T_296.22	296.22	Major depressive disorder	mental disorders	20:41368764:G:T	0.168942	1.00571	0.997584	1.0139	0.772262	Unweighted	FALSE	FALSE	Positive	FALSE	Weighted	FALSE	17.1549	1.025	1.019	1.03
20:46052214:G:A_296.22	296.22	Major depressive disorder	mental disorders	20:46052214:G:A	0.682656	1.00134	0.994948	1.00776	0.165798	Unweighted	FALSE	FALSE	Positive	FALSE	Weighted	FALSE	13.699	1.019	1.014	1.024
22:41091214:T:C_296.22	296.22	Major depressive disorder	mental disorders	22:41091214:T:C	0.873235	1.00051	0.994218	1.00685	0.0588687	Unweighted	FALSE	FALSE	Positive	FALSE	Unweighted	FALSE	34.5229	1.03093	1.03	1.04
13:66367660:A:G_296.22	296.22	Major depressive disorder	mental disorders	13:66367660:A:G	0.0670911	1.00531	0.999627	1.01103	1.17334	Unweighted	FALSE	FALSE	Positive	FALSE	Weighted	FALSE	28	1.025	1.02	1.029
14:41605523:G:A_296.22	296.22	Major depressive disorder	mental disorders	14:41605523:G:A	0.00680125	1.00816	1.00224	1.01411	2.16741	Unweighted	TRUE	FALSE	Positive	TRUE	Weighted	FALSE	30.699	1.02564	1.02	1.03
14:74663532:T:G_296.22	296.22	Major depressive disorder	mental disorders	14:74663532:T:G	0.754748	0.999108	0.993528	1.00472	0.122198	Unweighted	FALSE	FALSE	Negative	FALSE	Weighted	FALSE	24.3979	1.02249	1.02	1.03
16:6265879:G:A_296.22	296.22	Major depressive disorder	mental disorders	16:6265879:G:A	0.25643	0.996612	0.990789	1.00247	0.591031	Unweighted	FALSE	FALSE	Negative	FALSE	Weighted	FALSE	18.3979	1.02041	1.02	1.03
1:8429242:C:T_296.22	296.22	Major depressive disorder	mental disorders	1:8429242:C:T	0.742514	1.00096	0.995234	1.00672	0.129295	Unweighted	FALSE	FALSE	Positive	FALSE	Weighted	FALSE	30.3979	1.02564	1.02	1.03
1:36727140:C:T_296.22	296.22	Major depressive disorder	mental disorders	1:36727140:C:T	0.947259	1.0002	0.99428	1.00616	0.0235314	Unweighted	FALSE	FALSE	Positive	FALSE	Weighted	FALSE	18.301	1.02145	1.02	1.03
1:37243727:C:T_296.22	296.22	Major depressive disorder	mental disorders	1:37243727:C:T	0.20058	1.00381	0.997984	1.00966	0.697712	Unweighted	FALSE	FALSE	Positive	FALSE	Unweighted	FALSE	8	1.01215	1.01	1.02
1:50093490:A:G_296.22	296.22	Major depressive disorder	mental disorders	1:50093490:A:G	0.380316	1.00391	0.995195	1.0127	0.419855	Unweighted	FALSE	FALSE	Positive	FALSE	Weighted	FALSE	17.0458	1.033	1.025	1.04
1:51876755:T:C_296.22	296.22	Major depressive disorder	mental disorders	1:51876755:T:C	0.895348	1.0004	0.994522	1.0063	0.0480081	Unweighted	FALSE	FALSE	Positive	FALSE	Weighted	FALSE	18.0458	1.01937	1.02	1.02
1:66681134:C:T_296.22	296.22	Major depressive disorder	mental disorders	1:66681134:C:T	0.388296	1.00273	0.996535	1.00897	0.410837	Unweighted	FALSE	FALSE	Positive	FALSE	Weighted	FALSE	9.39794	1.014	1.009	1.018
1:72299433:G:A_296.22	296.22	Major depressive disorder	mental disorders	1:72299433:G:A	0.100574	1.00511	0.999013	1.01125	0.997514	Unweighted	FALSE	FALSE	Positive	FALSE	Weighted	FALSE	51.3979	1.034	1.03	1.039
1:73203153:A:G_296.22	296.22	Major depressive disorder	mental disorders	1:73203153:A:G	0.732493	1.00099	0.995306	1.00672	0.135196	Unweighted	FALSE	FALSE	Positive	FALSE	Unweighted	FALSE	33.5229	1.02669	1.02	1.03
1:80343951:G:A_296.22	296.22	Major depressive disorder	mental disorders	1:80343951:G:A	0.189298	1.00441	0.997833	1.01103	0.722853	Unweighted	FALSE	FALSE	Positive	FALSE	Weighted	FALSE	20.5229	1.024	1.019	1.029
10:104851081:A:G_296.22	296.22	Major depressive disorder	mental disorders	10:104851081:A:G	0.00178519	1.00986	1.00366	1.01609	2.74831	Unweighted	TRUE	FALSE	Positive	TRUE	Unweighted	FALSE	22.3979	1.023	1.018	1.027
11:30871277:A:G_296.22	296.22	Major depressive disorder	mental disorders	11:30871277:A:G	0.928006	1.00026	0.994575	1.00598	0.0324493	Unweighted	FALSE	FALSE	Positive	FALSE	Weighted	FALSE	14.3979	1.017	1.013	1.022
11:57883324:T:C_296.22	296.22	Major depressive disorder	mental disorders	11:57883324:T:C	0.954775	1.00019	0.993725	1.00669	0.020099	Unweighted	FALSE	FALSE	Positive	FALSE	Weighted	FALSE	15.301	1.019	1.015	1.024
11:61704206:C:T_296.22	296.22	Major depressive disorder	mental disorders	11:61704206:C:T	0.420651	1.00311	0.995558	1.01072	0.376079	Unweighted	FALSE	FALSE	Positive	FALSE	Weighted	FALSE	13.301	1.02145	1.02	1.03
11:65547359:A:T_296.22	296.22	Major depressive disorder	mental disorders	11:65547359:A:T	0.445028	1.00277	0.995684	1.0099	0.351612	Unweighted	FALSE	FALSE	Positive	FALSE	Weighted	FALSE	9.69897	1.01729	1.01	1.02
11:70698832:A:G_296.22	296.22	Major depressive disorder	mental disorders	11:70698832:A:G	0.519354	1.0019	0.996139	1.00769	0.284537	Unweighted	FALSE	FALSE	Positive	FALSE	Weighted	FALSE	13.3979	1.01626	1.01	1.02
11:89011257:T:C_296.22	296.22	Major depressive disorder	mental disorders	11:89011257:T:C	0.816388	0.999333	0.993722	1.00498	0.0881035	Unweighted	FALSE	FALSE	Negative	FALSE	Weighted	FALSE	24.5229	1.023	1.019	1.027
11:113500036:G:A_296.22	296.22	Major depressive disorder	mental disorders	11:113500036:G:A	0.00219985	1.0097	1.00348	1.01595	2.65761	Unweighted	TRUE	FALSE	Positive	TRUE	Unweighted	FALSE	38.3979	1.02881	1.02	1.03
11:127152665:A:G_296.22	296.22	Major depressive disorder	mental disorders	11:127152665:A:G	0.749695	1.00139	0.992874	1.00998	0.125116	Unweighted	FALSE	FALSE	Positive	FALSE	Weighted	FALSE	8.30103	1.02459	1.02	1.03
12:23834991:T:G_296.22	296.22	Major depressive disorder	mental disorders	12:23834991:T:G	0.0179307	1.01158	1.00198	1.02128	1.7464	Unweighted	TRUE	FALSE	Positive	TRUE	Weighted	FALSE	11	1.023	1.016	1.03
12:84071243:T:G_296.22	296.22	Major depressive disorder	mental disorders	12:84071243:T:G	0.00261088	1.01006	1.0035	1.01666	2.58321	Unweighted	TRUE	FALSE	Positive	TRUE	Unweighted	FALSE	16	1.02041	1.02	1.03
12:120767275:G:A_296.22	296.22	Major depressive disorder	mental disorders	12:120767275:G:A	0.854328	1.00053	0.994909	1.00618	0.0683752	Unweighted	FALSE	FALSE	Positive	FALSE	Weighted	FALSE	19.2218	1.02	1.016	1.024
13:31333604:C:T_296.22	296.22	Major depressive disorder	mental disorders	13:31333604:C:T	0.650352	1.00143	0.995253	1.00765	0.186852	Unweighted	FALSE	FALSE	Positive	FALSE	Weighted	FALSE	10.0969	1.017	1.012	1.022
13:53072913:A:C_296.22	296.22	Major depressive disorder	mental disorders	13:53072913:A:C	0.724928	0.998967	0.993233	1.00473	0.139705	Unweighted	FALSE	FALSE	Negative	FALSE	Weighted	FALSE	24.699	1.023	1.019	1.028
13:80252238:C:A_296.22	296.22	Major depressive disorder	mental disorders	13:80252238:C:A	0.219023	0.994793	0.986547	1.00311	0.659509	Unweighted	FALSE	FALSE	Negative	FALSE	Unweighted	FALSE	8.1549	1.01729	1.01	1.02
13:98462787:C:T_296.22	296.22	Major depressive disorder	mental disorders	13:98462787:C:T	0.986795	0.99995	0.993988	1.00595	0.00577326	Unweighted	FALSE	FALSE	Negative	FALSE	Weighted	FALSE	19.699	1.021	1.017	1.026
14:59675104:G:T_296.22	296.22	Major depressive disorder	mental disorders	14:59675104:G:T	0.965008	0.999866	0.993892	1.00588	0.0154692	Unweighted	FALSE	FALSE	Negative	FALSE	Weighted	FALSE	11.2218	1.01729	1.01	1.02
14:64230319:T:C_296.22	296.22	Major depressive disorder	mental disorders	14:64230319:T:C	0.00947131	1.00762	1.00186	1.01341	2.02359	Unweighted	TRUE	FALSE	Positive	TRUE	Unweighted	FALSE	11.3979	1.01523	1.01	1.02
14:103551616:A:G_296.22	296.22	Major depressive disorder	mental disorders	14:103551616:A:G	0.797452	0.999271	0.993718	1.00485	0.0982956	Unweighted	FALSE	FALSE	Negative	FALSE	Weighted	FALSE	21.1549	1.02041	1.02	1.02
15:37351630:C:T_296.22	296.22	Major depressive disorder	mental disorders	15:37351630:C:T	0.288757	1.00307	0.997405	1.00877	0.539467	Unweighted	FALSE	FALSE	Positive	FALSE	Unweighted	FALSE	17.699	1.01937	1.02	1.02
15:47392739:T:C_296.22	296.22	Major depressive disorder	mental disorders	15:47392739:T:C	0.406095	1.00301	0.995929	1.01013	0.391372	Unweighted	FALSE	FALSE	Positive	FALSE	Weighted	FALSE	12.301	1.01937	1.01	1.02
16:7616400:T:C_296.22	296.22	Major depressive disorder	mental disorders	16:7616400:T:C	0.123522	1.00462	0.998745	1.01053	0.908257	Unweighted	FALSE	FALSE	Positive	FALSE	Weighted	FALSE	22.3979	1.022	1.018	1.027
16:12972976:C:T_296.22	296.22	Major depressive disorder	mental disorders	16:12972976:C:T	0.712766	1.0013	0.994406	1.00824	0.147053	Unweighted	FALSE	FALSE	Positive	FALSE	Weighted	FALSE	27.5229	1.027	1.022	1.032
16:13661673:A:G_296.22	296.22	Major depressive disorder	mental disorders	16:13661673:A:G	0.0584961	0.994001	0.987825	1.00022	1.23287	Unweighted	FALSE	FALSE	Negative	FALSE	Weighted	FALSE	12.2218	1.01729	1.01	1.02
17:29036732:G:A_296.22	296.22	Major depressive disorder	mental disorders	17:29036732:G:A	0.288327	1.00559	0.995297	1.01599	0.540115	Unweighted	FALSE	FALSE	Positive	FALSE	Weighted	FALSE	12.5229	1.025	1.018	1.032
4:80263187:A:T_401	401	Hypertension	circulatory system	4:80263187:A:T	4.3094e-05	1.01459	1.00757	1.02165	4.36558	Unweighted	TRUE	FALSE	Positive	TRUE	Unweighted	FALSE	24.0969	1.29	1.23	1.35
4:80243569:C:T_401	401	Hypertension	circulatory system	4:80243569:C:T	9.2493e-06	1.01582	1.0088	1.02289	5.03389	Unweighted	TRUE	TRUE	Positive	TRUE	Unweighted	TRUE	21.5229	1.26	1.21	1.33
12:112298314:A:G_401	401	Hypertension	circulatory system	12:112298314:A:G	0.72377	0.995666	0.971968	1.01994	0.1404	Unweighted	FALSE	FALSE	Negative	FALSE	Unweighted	FALSE	15.2218	1.2987	1.21951	1.38889
12:111803962:G:A_401	401	Hypertension	circulatory system	12:111803962:G:A	0.665246	0.99466	0.970825	1.01908	0.177018	Unweighted	FALSE	FALSE	Negative	FALSE	Weighted	FALSE	14.699	1.2987	1.21951	1.38889
4:80280894:G:T_401	401	Hypertension	circulatory system	4:80280894:G:T	0.00403756	1.01065	1.00338	1.01798	2.39388	Unweighted	TRUE	FALSE	Positive	TRUE	Unweighted	FALSE	11.5229	1.22	1.15	1.29
12:110976657:T:G_401	401	Hypertension	circulatory system	12:110976657:T:G	0.153979	0.981184	0.955892	1.00714	0.812539	Unweighted	FALSE	FALSE	Negative	FALSE	Weighted	FALSE	24.3979	1.26582	1.19048	1.35135
12:112927816:A:G_401	401	Hypertension	circulatory system	12:112927816:A:G	0.989212	1.0002	0.971758	1.02947	0.00471068	Unweighted	FALSE	FALSE	Positive	FALSE	Weighted	FALSE	10.1549	1.26582	1.17647	1.35135
12:112971371:G:A_401	401	Hypertension	circulatory system	12:112971371:G:A	0.981248	1.00035	0.971717	1.02982	0.00822133	Unweighted	FALSE	FALSE	Positive	FALSE	Weighted	FALSE	10	1.28205	1.19048	1.36986
12:89666809:G:A_401	401	Hypertension	circulatory system	12:89666809:G:A	0.0254213	1.00905	1.00111	1.01705	1.5948	Unweighted	TRUE	FALSE	Positive	TRUE	Unweighted	FALSE	8.39794	1.14942	1.0989	1.20482
10:102959339:G:A_401	401	Hypertension	circulatory system	10:102959339:G:A	0.00701745	1.01326	1.0036	1.02301	2.15382	Unweighted	TRUE	FALSE	Positive	TRUE	Weighted	FALSE	8.30103	1.17647	1.11111	1.23457
2:164144678:A:G_401	401	Hypertension	circulatory system	2:164144678:A:G	0.0453343	1.00806	1.00017	1.01602	1.34357	Unweighted	TRUE	FALSE	Positive	TRUE	Unweighted	FALSE	8.30103	1.14942	1.0989	1.20482
12:110911419:A:G_401	401	Hypertension	circulatory system	12:110911419:A:G	0.689118	0.997814	0.987171	1.00857	0.161706	Unweighted	FALSE	FALSE	Negative	FALSE	Unweighted	FALSE	8.09691	1.20482	1.1236	1.28205
10:103138144:T:C_401	401	Hypertension	circulatory system	10:103138144:T:C	0.0104157	1.0126	1.00295	1.02234	1.98231	Unweighted	TRUE	FALSE	Positive	TRUE	Weighted	FALSE	8.09691	1.17647	1.11111	1.23457
10:103086421:T:C_401	401	Hypertension	circulatory system	10:103086421:T:C	0.0119315	1.0124	1.00272	1.02218	1.9233	Unweighted	TRUE	FALSE	Positive	TRUE	Weighted	FALSE	8	1.16279	1.11111	1.23457
12:110912851:A:G_401	401	Hypertension	circulatory system	12:110912851:A:G	0.187751	0.991923	0.980025	1.00396	0.726418	Unweighted	FALSE	FALSE	Negative	FALSE	Unweighted	FALSE	7.69897	1.19048	1.1236	1.26582
8:142918184:A:G_401	401	Hypertension	circulatory system	8:142918184:A:G	0.0874458	1.00549	0.999196	1.01183	1.05826	Unweighted	FALSE	FALSE	Positive	FALSE	Weighted	FALSE	7.52288	1.14942	1.0989	1.20482
10:103146454:T:C_401	401	Hypertension	circulatory system	10:103146454:T:C	0.0182905	1.01173	1.00198	1.02157	1.73778	Unweighted	TRUE	FALSE	Positive	TRUE	Weighted	FALSE	7.52288	1.16279	1.0989	1.21951
4:110783043:G:T_428	428	Congestive heart failure; nonhypertensive	circulatory system	4:110783043:G:T	0.0130034	1.00628	1.00132	1.01127	1.88594	Unweighted	TRUE	FALSE	Positive	TRUE	Unweighted	FALSE	8	1.09094	1.05898	1.12386
11:72822491:C:T_411.4	411.4	Coronary atherosclerosis	circulatory system	11:72822491:C:T	0.392928	0.987241	0.95858	1.01676	0.405687	Unweighted	FALSE	FALSE	Negative	FALSE	Weighted	FALSE	9.22185	1.10438	1.07025	1.1396
7:155294729:A:C_411.4	411.4	Coronary atherosclerosis	circulatory system	7:155294729:A:C	0.400537	1.00231	0.996932	1.00772	0.397357	Unweighted	FALSE	FALSE	Positive	FALSE	Unweighted	FALSE	7.52288	1.06715	1.04289	1.09198
12:56041628:G:A_495	495	Asthma	respiratory	12:56041628:G:A	0.671711	0.998791	0.993217	1.0044	0.172818	Unweighted	FALSE	FALSE	Negative	FALSE	Weighted	FALSE	9.1549	1.13525	1.09038	1.18196
15:60776148:G:A_495	495	Asthma	respiratory	15:60776148:G:A	0.000329446	1.01297	1.00587	1.02013	3.48222	Unweighted	TRUE	FALSE	Positive	TRUE	Weighted	FALSE	10.699	1.14324	1.09954	1.18868
16:27346882:A:G_495	495	Asthma	respiratory	16:27346882:A:G	0.0795505	1.00449	0.999472	1.00953	1.09936	Unweighted	FALSE	FALSE	Positive	FALSE	Weighted	FALSE	15.0969	1.15533	1.11546	1.19661
2:241763123:C:G_495	495	Asthma	respiratory	2:241763123:C:G	0.0847924	1.0066	0.999098	1.01415	1.07164	Unweighted	FALSE	FALSE	Positive	FALSE	Unweighted	FALSE	8	1.16242	1.10347	1.22452
5:132458377:G:A_495	495	Asthma	respiratory	5:132458377:G:A	0.00136515	1.00933	1.00361	1.01508	2.86482	Unweighted	TRUE	FALSE	Positive	TRUE	Unweighted	FALSE	7.69897	1.10261	1.06559	1.14092
9:89587580:T:C_495	495	Asthma	respiratory	9:89587580:T:C	0.0386993	1.00534	1.00028	1.01043	1.4123	Unweighted	TRUE	FALSE	Positive	TRUE	Weighted	FALSE	8	1.10738	1.069	1.14714
10:8898431:A:G_495	495	Asthma	respiratory	10:8898431:A:G	0.548508	1.00223	0.994959	1.00956	0.260817	Unweighted	FALSE	FALSE	Positive	FALSE	Weighted	FALSE	15.5229	1.14462	1.10819	1.18224
10:8073399:C:A_495	495	Asthma	respiratory	10:8073399:C:A	0.441082	1.00199	0.996929	1.00708	0.35548	Unweighted	FALSE	FALSE	Positive	FALSE	Weighted	FALSE	10.301	1.11211	1.07734	1.14799
10:92706682:A:G_250.2	250.2	Type 2 diabetes	endocrine/metabolic	10:92706682:A:G	0.0293583	1.00586	1.00059	1.01116	1.53227	Unweighted	TRUE	FALSE	Positive	TRUE	Unweighted	FALSE	38.301	1.18	1.15	1.21
10:12260608:T:C_250.2	250.2	Type 2 diabetes	endocrine/metabolic	10:12260608:T:C	0.0735672	1.00496	0.999528	1.01042	1.13332	Unweighted	FALSE	FALSE	Positive	FALSE	Unweighted	FALSE	26.0969	1.11	1.09	1.13
4:1250430:G:A_250.2	250.2	Type 2 diabetes	endocrine/metabolic	4:1250430:G:A	0.386436	1.0037	0.995344	1.01213	0.412923	Unweighted	FALSE	FALSE	Positive	FALSE	Weighted	FALSE	24	1.11	1.09	1.13
11:2619190:G:T_250.2	250.2	Type 2 diabetes	endocrine/metabolic	11:2619190:G:T	0.336438	0.990114	0.970257	1.01038	0.473095	Unweighted	FALSE	FALSE	Negative	FALSE	Weighted	FALSE	23.5229	1.17	1.13	1.2
13:80134597:C:T_250.2	250.2	Type 2 diabetes	endocrine/metabolic	13:80134597:C:T	0.0277942	1.00639	1.0007	1.01211	1.55605	Unweighted	TRUE	FALSE	Positive	TRUE	Weighted	FALSE	18.699	1.1	1.08	1.12
19:45663346:C:T_250.2	250.2	Type 2 diabetes	endocrine/metabolic	19:45663346:C:T	0.0068233	1.01039	1.00285	1.01798	2.16601	Unweighted	TRUE	FALSE	Positive	TRUE	Weighted	FALSE	18.5229	1.08	1.06	1.1
6:31264766:C:T_250.2	250.2	Type 2 diabetes	endocrine/metabolic	6:31264766:C:T	0.493927	1.00235	0.995629	1.00912	0.306338	Unweighted	FALSE	FALSE	Positive	FALSE	Weighted	FALSE	17	1.1	1.08	1.12
5:56513311:C:A_250.2	250.2	Type 2 diabetes	endocrine/metabolic	5:56513311:C:A	0.00247695	1.0087	1.00306	1.01437	2.60608	Unweighted	TRUE	FALSE	Positive	TRUE	Unweighted	FALSE	15.699	1.08	1.06	1.09
7:69941675:A:T_250.2	250.2	Type 2 diabetes	endocrine/metabolic	7:69941675:A:T	0.173737	1.0046	0.997977	1.01127	0.760107	Unweighted	FALSE	FALSE	Positive	FALSE	Unweighted	FALSE	15.301	1.09	1.07	1.12
17:7044134:C:G_250.2	250.2	Type 2 diabetes	endocrine/metabolic	17:7044134:C:G	0.00601924	1.01782	1.00507	1.03073	2.22046	Unweighted	TRUE	FALSE	Positive	TRUE	Unweighted	FALSE	15.2218	1.14	1.11	1.18
13:26207391:G:A_250.2	250.2	Type 2 diabetes	endocrine/metabolic	13:26207391:G:A	0.682309	1.00123	0.995346	1.00715	0.166019	Unweighted	FALSE	FALSE	Positive	FALSE	Weighted	FALSE	15	1.07	1.05	1.09
2:27512105:G:A_250.2	250.2	Type 2 diabetes	endocrine/metabolic	2:27512105:G:A	0.0116364	1.00658	1.00146	1.01171	1.93418	Unweighted	TRUE	FALSE	Positive	TRUE	Unweighted	FALSE	14.3979	1.07	1.05	1.09
7:128222749:A:G_250.2	250.2	Type 2 diabetes	endocrine/metabolic	7:128222749:A:G	0.468101	1.00238	0.995963	1.00884	0.32966	Unweighted	FALSE	FALSE	Positive	FALSE	Weighted	FALSE	13.3979	1.1236	1.09	1.16
15:40344217:G:A_250.2	250.2	Type 2 diabetes	endocrine/metabolic	15:40344217:G:A	0.0154772	1.00802	1.00152	1.01455	1.81031	Unweighted	TRUE	FALSE	Positive	TRUE	Unweighted	FALSE	13.3979	1.07	1.05	1.1
18:60171168:G:A_250.2	250.2	Type 2 diabetes	endocrine/metabolic	18:60171168:G:A	0.302584	1.00322	0.997106	1.00937	0.519154	Unweighted	FALSE	FALSE	Positive	FALSE	Unweighted	FALSE	13.301	1.08	1.06	1.1
6:136972090:T:C_250.2	250.2	Type 2 diabetes	endocrine/metabolic	6:136972090:T:C	0.982373	1.00006	0.995018	1.00512	0.00772346	Unweighted	FALSE	FALSE	Positive	FALSE	Weighted	FALSE	13.301	1.07	1.05	1.09
12:27810574:T:G_250.2	250.2	Type 2 diabetes	endocrine/metabolic	12:27810574:T:G	0.00200717	1.01012	1.00369	1.01659	2.69742	Unweighted	TRUE	FALSE	Positive	TRUE	Weighted	FALSE	13.1549	1.07	1.05	1.09
4:152476671:C:T_250.2	250.2	Type 2 diabetes	endocrine/metabolic	4:152476671:C:T	0.000523594	1.00954	1.00414	1.01497	3.28101	Unweighted	TRUE	FALSE	Positive	TRUE	Weighted	FALSE	12.3979	1.07	1.05	1.08
9:22301093:T:A_250.2	250.2	Type 2 diabetes	endocrine/metabolic	9:22301093:T:A	0.725219	1.00213	0.990309	1.01409	0.139531	Unweighted	FALSE	FALSE	Positive	FALSE	Weighted	FALSE	12.301	1.15	1.11	1.19
7:44135258:T:G_250.2	250.2	Type 2 diabetes	endocrine/metabolic	7:44135258:T:G	0.199611	1.00333	0.998247	1.00843	0.699816	Unweighted	FALSE	FALSE	Positive	FALSE	Weighted	FALSE	11.301	1.07	1.05	1.09
9:4289050:C:A_250.2	250.2	Type 2 diabetes	endocrine/metabolic	9:4289050:C:A	0.248984	1.00296	0.997932	1.00801	0.603829	Unweighted	FALSE	FALSE	Positive	FALSE	Weighted	FALSE	11.0969	1.06	1.04	1.08
15:77489993:A:G_250.2	250.2	Type 2 diabetes	endocrine/metabolic	15:77489993:A:G	0.0334813	1.00585	1.00046	1.01128	1.4752	Unweighted	TRUE	FALSE	Positive	TRUE	Unweighted	FALSE	11	1.06	1.04	1.08
11:72717127:A:G_250.2	250.2	Type 2 diabetes	endocrine/metabolic	11:72717127:A:G	6.65986e-05	1.01582	1.00801	1.02368	4.17654	Unweighted	TRUE	FALSE	Positive	TRUE	Unweighted	FALSE	11	1.16	1.11	1.2
1:50637596:T:C_250.2	250.2	Type 2 diabetes	endocrine/metabolic	1:50637596:T:C	0.462561	0.997894	0.992298	1.00352	0.334831	Unweighted	FALSE	FALSE	Negative	FALSE	Unweighted	FALSE	10.5229	1.08	1.06	1.11
19:22074756:T:C_250.2	250.2	Type 2 diabetes	endocrine/metabolic	19:22074756:T:C	0.0661278	1.04109	0.997322	1.08678	1.17962	Unweighted	FALSE	FALSE	Positive	FALSE	Weighted	FALSE	10.301	1.26	1.17	1.34
7:15020804:T:A_250.2	250.2	Type 2 diabetes	endocrine/metabolic	7:15020804:T:A	0.0009885	1.00847	1.00342	1.01354	3.00502	Unweighted	TRUE	FALSE	Positive	TRUE	Unweighted	FALSE	10.0969	1.06	1.04	1.08
15:38528446:G:A_250.2	250.2	Type 2 diabetes	endocrine/metabolic	15:38528446:G:A	0.873207	1.00047	0.994764	1.0062	0.0588828	Unweighted	FALSE	FALSE	Positive	FALSE	Weighted	FALSE	10	1.06	1.04	1.08
15:90968837:G:A_250.2	250.2	Type 2 diabetes	endocrine/metabolic	15:90968837:G:A	0.00805463	1.00783	1.00203	1.01366	2.09395	Unweighted	TRUE	FALSE	Positive	TRUE	Weighted	FALSE	9.69897	1.06	1.04	1.08
6:31148749:A:G_250.2	250.2	Type 2 diabetes	endocrine/metabolic	6:31148749:A:G	0.00199873	1.00907	1.00331	1.01487	2.69924	Unweighted	TRUE	FALSE	Positive	TRUE	Unweighted	FALSE	9.09691	1.06	1.04	1.08
6:39314595:G:A_250.2	250.2	Type 2 diabetes	endocrine/metabolic	6:39314595:G:A	0.191841	1.00341	0.998292	1.00856	0.717059	Unweighted	FALSE	FALSE	Positive	FALSE	Weighted	FALSE	9	1.06	1.04	1.08
1:21741833:A:G_250.2	250.2	Type 2 diabetes	endocrine/metabolic	1:21741833:A:G	0.933929	1.00026	0.994241	1.00631	0.0296863	Unweighted	FALSE	FALSE	Positive	FALSE	Weighted	FALSE	8.69897	1.06	1.04	1.09
2:233394635:C:G_250.2	250.2	Type 2 diabetes	endocrine/metabolic	2:233394635:C:G	0.588583	1.00143	0.996257	1.00663	0.230192	Unweighted	FALSE	FALSE	Positive	FALSE	Weighted	FALSE	8.69897	1.05	1.04	1.07
4:70882528:G:A_250.2	250.2	Type 2 diabetes	endocrine/metabolic	4:70882528:G:A	0.0316686	1.00992	1.00087	1.01906	1.49937	Unweighted	TRUE	FALSE	Positive	TRUE	Unweighted	FALSE	8.52288	1.07	1.04	1.09
20:44361137:G:A_250.2	250.2	Type 2 diabetes	endocrine/metabolic	20:44361137:G:A	0.649697	1.00141	0.995353	1.0075	0.187289	Unweighted	FALSE	FALSE	Positive	FALSE	Weighted	FALSE	8.39794	1.05	1.04	1.07
2:148697816:A:G_250.2	250.2	Type 2 diabetes	endocrine/metabolic	2:148697816:A:G	0.648985	0.998606	0.992628	1.00462	0.187765	Unweighted	FALSE	FALSE	Negative	FALSE	Unweighted	FALSE	8.30103	1.05	1.03	1.07
3:122238106:G:A_250.2	250.2	Type 2 diabetes	endocrine/metabolic	3:122238106:G:A	0.583619	1.00195	0.995003	1.00894	0.233871	Unweighted	FALSE	FALSE	Positive	FALSE	Weighted	FALSE	8.30103	1.05	1.03	1.07
11:35416316:G:C_250.2	250.2	Type 2 diabetes	endocrine/metabolic	11:35416316:G:C	0.00422018	1.01918	1.006	1.03254	2.37467	Unweighted	TRUE	FALSE	Positive	TRUE	Weighted	FALSE	8.1549	1.08	1.05	1.11
17:4121530:G:A_250.2	250.2	Type 2 diabetes	endocrine/metabolic	17:4121530:G:A	0.892069	0.999127	0.986596	1.01182	0.0496015	Unweighted	FALSE	FALSE	Negative	FALSE	Weighted	FALSE	8.09691	1.09	1.06	1.12
11:128519496:C:T_250.2	250.2	Type 2 diabetes	endocrine/metabolic	11:128519496:C:T	0.661552	1.00133	0.995378	1.00732	0.179436	Unweighted	FALSE	FALSE	Positive	FALSE	Weighted	FALSE	8	1.06	1.04	1.08
7:157246109:A:G_250.2	250.2	Type 2 diabetes	endocrine/metabolic	7:157246109:A:G	0.00541982	1.00736	1.00217	1.01257	2.26602	Unweighted	TRUE	FALSE	Positive	TRUE	Unweighted	FALSE	8	1.05	1.03	1.07
12:108219374:G:A_250.2	250.2	Type 2 diabetes	endocrine/metabolic	12:108219374:G:A	0.0246477	1.0058	1.00074	1.01088	1.60822	Unweighted	TRUE	FALSE	Positive	TRUE	Unweighted	FALSE	8	1.05	1.03	1.07
2:58694642:G:A_250.2	250.2	Type 2 diabetes	endocrine/metabolic	2:58694642:G:A	0.0753647	1.00618	0.999371	1.01304	1.12283	Unweighted	FALSE	FALSE	Positive	FALSE	Weighted	FALSE	7.69897	1.07	1.05	1.1
4:6331942:G:T_250.2	250.2	Type 2 diabetes	endocrine/metabolic	4:6331942:G:T	0.999349	0.999998	0.99485	1.00517	0.000282977	Unweighted	FALSE	FALSE	Negative	FALSE	Weighted	FALSE	7.69897	1.06	1.04	1.08
10:122435969:A:G_250.2	250.2	Type 2 diabetes	endocrine/metabolic	10:122435969:A:G	0.740815	0.999145	0.994091	1.00422	0.13029	Unweighted	FALSE	FALSE	Negative	FALSE	Unweighted	FALSE	7.69897	1.05	1.03	1.07
6:7226726:C:T_250.2	250.2	Type 2 diabetes	endocrine/metabolic	6:7226726:C:T	0.00741237	1.01435	1.00383	1.02498	2.13004	Unweighted	TRUE	FALSE	Positive	TRUE	Weighted	FALSE	7.52288	1.05	1.03	1.07
1:103000497:T:C_740	740	Osteoarthrosis	musculoskeletal	1:103000497:T:C	0.590361	0.99744	0.988176	1.00679	0.228882	Unweighted	FALSE	FALSE	Negative	FALSE	Unweighted	FALSE	11	1.06	1.04	1.07
1:219570796:C:A_740	740	Osteoarthrosis	musculoskeletal	1:219570796:C:A	0.23787	1.00413	0.997281	1.01103	0.62366	Unweighted	FALSE	FALSE	Positive	FALSE	Weighted	FALSE	8.69897	1.04	1.02	1.05
1:245587630:T:G_740	740	Osteoarthrosis	musculoskeletal	1:245587630:T:G	0.892294	1.00047	0.993682	1.00731	0.0494919	Unweighted	FALSE	FALSE	Positive	FALSE	Weighted	FALSE	7.69897	1.04	1.02	1.05
11:30752733:G:T_740	740	Osteoarthrosis	musculoskeletal	11:30752733:G:T	0.408057	1.00281	0.996164	1.0095	0.389279	Unweighted	FALSE	FALSE	Positive	FALSE	Weighted	FALSE	8	1.03	1.02	1.05
11:76795528:T:A_740	740	Osteoarthrosis	musculoskeletal	11:76795528:T:A	0.502492	1.0021	0.995972	1.00827	0.298871	Unweighted	FALSE	FALSE	Positive	FALSE	Weighted	FALSE	9.1549	1.04	1.02	1.05
12:69244067:T:C_740	740	Osteoarthrosis	musculoskeletal	12:69244067:T:C	0.310245	1.00347	0.996778	1.01021	0.508296	Unweighted	FALSE	FALSE	Positive	FALSE	Weighted	FALSE	7.69897	1.04	1.02	1.05
12:93773444:C:T_740	740	Osteoarthrosis	musculoskeletal	12:93773444:C:T	0.9556	0.999824	0.993659	1.00603	0.0197237	Unweighted	FALSE	FALSE	Negative	FALSE	Weighted	FALSE	9.04576	1.03	1.02	1.05
15:74805439:C:T_740	740	Osteoarthrosis	musculoskeletal	15:74805439:C:T	0.0300226	1.0073	1.0007	1.01394	1.52255	Unweighted	TRUE	FALSE	Positive	TRUE	Unweighted	FALSE	12	1.04	1.03	1.05
16:89637957:G:C_740	740	Osteoarthrosis	musculoskeletal	16:89637957:G:C	0.968159	0.999854	0.992736	1.00702	0.0140531	Unweighted	FALSE	FALSE	Negative	FALSE	Weighted	FALSE	9.69897	1.04	1.03	1.06
18:23390742:G:A_740	740	Osteoarthrosis	musculoskeletal	18:23390742:G:A	0.72606	0.998829	0.992301	1.0054	0.139027	Unweighted	FALSE	FALSE	Negative	FALSE	Weighted	FALSE	7.52288	1.03	1.02	1.04
19:10640062:T:G_740	740	Osteoarthrosis	musculoskeletal	19:10640062:T:G	0.157096	1.00469	0.998197	1.01123	0.803835	Unweighted	FALSE	FALSE	Positive	FALSE	Weighted	FALSE	13	1.04	1.03	1.05
2:203522759:G:A_740	740	Osteoarthrosis	musculoskeletal	2:203522759:G:A	0.0456628	1.0064	1.00012	1.01272	1.34044	Unweighted	TRUE	FALSE	Positive	TRUE	Weighted	FALSE	8.69897	1.03	1.02	1.05
2:33209269:A:G_740	740	Osteoarthrosis	musculoskeletal	2:33209269:A:G	0.0683989	1.00572	0.999569	1.01191	1.16495	Unweighted	FALSE	FALSE	Positive	FALSE	Weighted	FALSE	12.5229	1.04	1.03	1.05
2:70490521:A:G_740	740	Osteoarthrosis	musculoskeletal	2:70490521:A:G	0.287911	1.00335	0.997181	1.00955	0.540742	Unweighted	FALSE	FALSE	Positive	FALSE	Weighted	FALSE	15.3979	1.05	1.03	1.06
20:35338300:C:G_740	740	Osteoarthrosis	musculoskeletal	20:35338300:C:G	0.000453406	1.01148	1.00505	1.01796	3.34351	Unweighted	TRUE	FALSE	Positive	TRUE	Unweighted	FALSE	13.3979	1.04	1.03	1.06
4:102267552:C:T_740	740	Osteoarthrosis	musculoskeletal	4:102267552:C:T	0.721725	1.00229	0.989762	1.01497	0.141628	Unweighted	FALSE	FALSE	Positive	FALSE	Weighted	FALSE	18.0969	1.1	1.07	1.12
4:13037816:A:G_740	740	Osteoarthrosis	musculoskeletal	4:13037816:A:G	0.167978	0.995533	0.989217	1.00189	0.774747	Unweighted	FALSE	FALSE	Negative	FALSE	Unweighted	FALSE	9.52288	1.04	1.02	1.05
4:1683484:T:C_740	740	Osteoarthrosis	musculoskeletal	4:1683484:T:C	0.665441	0.998382	0.991082	1.00574	0.17689	Unweighted	FALSE	FALSE	Negative	FALSE	Weighted	FALSE	8.69897	1.04	1.03	1.06
6:26123274:T:C_740	740	Osteoarthrosis	musculoskeletal	6:26123274:T:C	0.128765	1.01343	0.996136	1.03102	0.890202	Unweighted	FALSE	FALSE	Positive	FALSE	Unweighted	FALSE	8.04576	1.06	1.04	1.08
6:33078965:T:C_740	740	Osteoarthrosis	musculoskeletal	6:33078965:T:C	0.365714	1.00353	0.995901	1.01121	0.436859	Unweighted	FALSE	FALSE	Positive	FALSE	Unweighted	FALSE	9	1.04	1.03	1.06
6:44481960:G:A_740	740	Osteoarthrosis	musculoskeletal	6:44481960:G:A	0.336225	1.00333	0.99656	1.01014	0.47337	Unweighted	FALSE	FALSE	Positive	FALSE	Unweighted	FALSE	7.52288	1.03	1.02	1.04
8:9230169:G:C_740	740	Osteoarthrosis	musculoskeletal	8:9230169:G:C	0.530153	1.00208	0.995602	1.0086	0.275599	Unweighted	FALSE	FALSE	Positive	FALSE	Unweighted	FALSE	10.699	1.04	1.03	1.05
9:4291928:A:C_740	740	Osteoarthrosis	musculoskeletal	9:4291928:A:C	0.150759	1.00471	0.99829	1.01118	0.821716	Unweighted	FALSE	FALSE	Positive	FALSE	Weighted	FALSE	8	1.03	1.02	1.05
1:177458882:A:C_296.22	296.22	Major depressive disorder	mental disorders	1:177458882:A:C	0.462535	0.996546	0.987391	1.00579	0.334856	Unweighted	FALSE	FALSE	Negative	FALSE	Weighted	FALSE	10	1.02459	1.02	1.03
1:181771788:A:G_296.22	296.22	Major depressive disorder	mental disorders	1:181771788:A:G	0.565216	1.00192	0.995397	1.00848	0.247785	Unweighted	FALSE	FALSE	Positive	FALSE	Unweighted	FALSE	10.699	1.01729	1.01	1.02
1:197735587:C:T_296.22	296.22	Major depressive disorder	mental disorders	1:197735587:C:T	0.0824057	1.00651	0.999168	1.0139	1.08404	Unweighted	FALSE	FALSE	Positive	FALSE	Weighted	FALSE	19.0969	1.02459	1.02	1.03
2:22280172:A:T_296.22	296.22	Major depressive disorder	mental disorders	2:22280172:A:T	0.181011	1.00384	0.99822	1.00949	0.742294	Unweighted	FALSE	FALSE	Positive	FALSE	Unweighted	FALSE	21.3979	1.02145	1.02	1.03
2:57785698:C:T_296.22	296.22	Major depressive disorder	mental disorders	2:57785698:C:T	0.0879588	1.00501	0.999257	1.01081	1.05572	Unweighted	FALSE	FALSE	Positive	FALSE	Unweighted	FALSE	39.5229	1.03	1.025	1.034
2:86592005:T:C_296.22	296.22	Major depressive disorder	mental disorders	2:86592005:T:C	0.610285	0.997896	0.989847	1.00601	0.214468	Unweighted	FALSE	FALSE	Negative	FALSE	Weighted	FALSE	12.301	1.02145	1.02	1.03
2:156254801:C:T_296.22	296.22	Major depressive disorder	mental disorders	2:156254801:C:T	0.623779	1.00161	0.995184	1.00808	0.20497	Unweighted	FALSE	FALSE	Positive	FALSE	Weighted	FALSE	17.5229	1.023	1.018	1.029
2:207179746:G:A_296.22	296.22	Major depressive disorder	mental disorders	2:207179746:G:A	0.834434	0.99932	0.99297	1.00571	0.0786081	Unweighted	FALSE	FALSE	Negative	FALSE	Weighted	FALSE	12.301	1.017	1.012	1.022
3:44695001:T:C_296.22	296.22	Major depressive disorder	mental disorders	3:44695001:T:C	0.52205	1.00217	0.995543	1.00884	0.282288	Unweighted	FALSE	FALSE	Positive	FALSE	Weighted	FALSE	11.301	1.01626	1.01	1.02
3:49176633:G:A_296.22	296.22	Major depressive disorder	mental disorders	3:49176633:G:A	0.471136	0.997345	0.990159	1.00458	0.326854	Unweighted	FALSE	FALSE	Negative	FALSE	Weighted	FALSE	16.699	1.02145	1.02	1.03
3:61207237:G:A_296.22	296.22	Major depressive disorder	mental disorders	3:61207237:G:A	0.440648	0.99778	0.99216	1.00343	0.355908	Unweighted	FALSE	FALSE	Negative	FALSE	Unweighted	FALSE	15	1.018	1.014	1.022
3:117791137:C:T_296.22	296.22	Major depressive disorder	mental disorders	3:117791137:C:T	0.0102422	1.00891	1.0021	1.01576	1.98961	Unweighted	TRUE	FALSE	Positive	TRUE	Weighted	FALSE	13	1.018	1.013	1.023
3:158260173:T:C_296.22	296.22	Major depressive disorder	mental disorders	3:158260173:T:C	0.0370503	1.00596	1.00036	1.01158	1.43121	Unweighted	TRUE	FALSE	Positive	TRUE	Unweighted	FALSE	38.2218	1.02881	1.02	1.03
4:3205415:A:G_296.22	296.22	Major depressive disorder	mental disorders	4:3205415:A:G	0.241027	1.00338	0.997736	1.00906	0.617934	Unweighted	FALSE	FALSE	Positive	FALSE	Weighted	FALSE	14.2218	1.017	1.013	1.022
4:42108336:T:C_296.22	296.22	Major depressive disorder	mental disorders	4:42108336:T:C	0.438912	0.996361	0.987205	1.0056	0.357622	Unweighted	FALSE	FALSE	Negative	FALSE	Unweighted	FALSE	12.301	1.025	1.018	1.032
4:122265238:A:G_296.22	296.22	Major depressive disorder	mental disorders	4:122265238:A:G	0.661447	0.996472	0.980834	1.01236	0.179505	Unweighted	FALSE	FALSE	Negative	FALSE	Weighted	FALSE	20.0969	1.047	1.037	1.057
4:130316226:T:C_296.22	296.22	Major depressive disorder	mental disorders	4:130316226:T:C	0.21445	1.00416	0.997601	1.01076	0.668673	Unweighted	FALSE	FALSE	Positive	FALSE	Weighted	FALSE	9.69897	1.01626	1.01	1.02
5:62213828:C:T_296.22	296.22	Major depressive disorder	mental disorders	5:62213828:C:T	0.309348	1.00289	0.997324	1.00849	0.509552	Unweighted	FALSE	FALSE	Positive	FALSE	Weighted	FALSE	20.2218	1.021	1.016	1.025
5:88249501:C:T_296.22	296.22	Major depressive disorder	mental disorders	5:88249501:C:T	0.62893	0.998603	0.992956	1.00428	0.201398	Unweighted	FALSE	FALSE	Negative	FALSE	Weighted	FALSE	20.699	1.02145	1.02	1.03
5:93735924:G:C_296.22	296.22	Major depressive disorder	mental disorders	5:93735924:G:C	0.247315	1.00393	0.997278	1.01063	0.606749	Unweighted	FALSE	FALSE	Positive	FALSE	Unweighted	FALSE	21.301	1.02564	1.02	1.03
5:104636656:G:A_296.22	296.22	Major depressive disorder	mental disorders	5:104636656:G:A	0.877017	0.999496	0.993131	1.0059	0.0569919	Unweighted	FALSE	FALSE	Negative	FALSE	Weighted	FALSE	44.699	1.033	1.028	1.037
5:165096466:A:C_296.22	296.22	Major depressive disorder	mental disorders	5:165096466:A:C	0.55278	1.00175	0.995982	1.00755	0.257447	Unweighted	FALSE	FALSE	Positive	FALSE	Weighted	FALSE	29.699	1.02564	1.02	1.03
6:27867657:A:G_296.22	296.22	Major depressive disorder	mental disorders	6:27867657:A:G	0.272011	0.994335	0.984306	1.00447	0.565414	Unweighted	FALSE	FALSE	Negative	FALSE	Weighted	FALSE	36.699	1.044	1.037	1.051
6:65855810:T:C_296.22	296.22	Major depressive disorder	mental disorders	6:65855810:T:C	0.46729	1.00211	0.996426	1.00783	0.330414	Unweighted	FALSE	FALSE	Positive	FALSE	Unweighted	FALSE	11.5229	1.016	1.011	1.021
6:100939428:T:A_296.22	296.22	Major depressive disorder	mental disorders	6:100939428:T:A	0.920717	0.999704	0.993901	1.00554	0.0358739	Unweighted	FALSE	FALSE	Negative	FALSE	Weighted	FALSE	13.0969	1.01626	1.01	1.02
6:104918016:C:G_296.22	296.22	Major depressive disorder	mental disorders	6:104918016:C:G	0.714633	0.998944	0.993305	1.00462	0.145917	Unweighted	FALSE	FALSE	Negative	FALSE	Weighted	FALSE	19	1.02041	1.02	1.02
6:142675481:C:G_296.22	296.22	Major depressive disorder	mental disorders	6:142675481:C:G	0.297134	1.00304	0.997332	1.00878	0.527048	Unweighted	FALSE	FALSE	Positive	FALSE	Unweighted	FALSE	16.5229	1.01937	1.01	1.02
6:147629286:T:C_296.22	296.22	Major depressive disorder	mental disorders	6:147629286:T:C	0.793391	0.99923	0.993484	1.00501	0.100513	Unweighted	FALSE	FALSE	Negative	FALSE	Weighted	FALSE	9	1.014	1.009	1.018
6:164700811:T:A_296.22	296.22	Major depressive disorder	mental disorders	6:164700811:T:A	0.775359	0.999176	0.993538	1.00485	0.110497	Unweighted	FALSE	FALSE	Negative	FALSE	Weighted	FALSE	16.3979	1.01833	1.01	1.02
7:2070711:T:C_296.22	296.22	Major depressive disorder	mental disorders	7:2070711:T:C	0.444744	1.00276	0.995694	1.00988	0.35189	Unweighted	FALSE	FALSE	Positive	FALSE	Unweighted	FALSE	25.699	1.03	1.024	1.036
7:12214254:G:A_296.22	296.22	Major depressive disorder	mental disorders	7:12214254:G:A	0.38526	1.00248	0.996897	1.00808	0.414246	Unweighted	FALSE	FALSE	Positive	FALSE	Weighted	FALSE	23.0969	1.022	1.018	1.027
7:82825088:C:G_296.22	296.22	Major depressive disorder	mental disorders	7:82825088:C:G	0.269503	1.00324	0.997498	1.00901	0.569437	Unweighted	FALSE	FALSE	Positive	FALSE	Weighted	FALSE	13.0458	1.01626	1.01	1.02
7:83307593:T:C_296.22	296.22	Major depressive disorder	mental disorders	7:83307593:T:C	0.296341	0.99699	0.991365	1.00265	0.528208	Unweighted	FALSE	FALSE	Negative	FALSE	Unweighted	FALSE	11	1.015	1.011	1.019
7:109459862:G:A_296.22	296.22	Major depressive disorder	mental disorders	7:109459862:G:A	0.80124	0.999278	0.993676	1.00491	0.0962374	Unweighted	FALSE	FALSE	Negative	FALSE	Weighted	FALSE	17.3979	1.019	1.015	1.024
7:117862520:C:T_296.22	296.22	Major depressive disorder	mental disorders	7:117862520:C:T	0.569586	0.998381	0.99282	1.00397	0.244441	Unweighted	FALSE	FALSE	Negative	FALSE	Weighted	FALSE	21.301	1.021	1.017	1.026
8:64649462:T:G_296.22	296.22	Major depressive disorder	mental disorders	8:64649462:T:G	0.319225	1.00381	0.996324	1.01136	0.495903	Unweighted	FALSE	FALSE	Positive	FALSE	Weighted	FALSE	13	1.02249	1.02	1.03
8:70435391:G:C_296.22	296.22	Major depressive disorder	mental disorders	8:70435391:G:C	0.0564555	1.00631	0.999827	1.01284	1.24829	Unweighted	FALSE	FALSE	Positive	FALSE	Weighted	FALSE	7.52288	1.0142	1.01	1.02
9:2983774:C:A_296.22	296.22	Major depressive disorder	mental disorders	9:2983774:C:A	0.511039	1.00207	0.995917	1.00825	0.291546	Unweighted	FALSE	FALSE	Positive	FALSE	Weighted	FALSE	16.3979	1.019	1.014	1.023
9:11513019:T:C_296.22	296.22	Major depressive disorder	mental disorders	9:11513019:T:C	0.0255634	1.00819	1.001	1.01544	1.59238	Unweighted	TRUE	FALSE	Positive	TRUE	Unweighted	FALSE	15	1.021	1.016	1.026
9:17016505:A:T_296.22	296.22	Major depressive disorder	mental disorders	9:17016505:A:T	0.919433	1.00029	0.994721	1.00589	0.0364801	Unweighted	FALSE	FALSE	Positive	FALSE	Weighted	FALSE	15.1549	1.018	1.013	1.022
9:23737629:A:G_296.22	296.22	Major depressive disorder	mental disorders	9:23737629:A:G	0.544315	1.00172	0.996178	1.00729	0.26415	Unweighted	FALSE	FALSE	Positive	FALSE	Weighted	FALSE	21.2218	1.02145	1.02	1.03
9:31124454:G:C_296.22	296.22	Major depressive disorder	mental disorders	9:31124454:G:C	0.265608	1.00366	0.997222	1.01015	0.57576	Unweighted	FALSE	FALSE	Positive	FALSE	Weighted	FALSE	15.5229	1.01937	1.02	1.02
9:36999372:C:T_296.22	296.22	Major depressive disorder	mental disorders	9:36999372:C:T	0.968524	1.00012	0.994278	1.00599	0.0138897	Unweighted	FALSE	FALSE	Positive	FALSE	Weighted	FALSE	29.0458	1.025	1.021	1.03
9:116968766:T:G_296.22	296.22	Major depressive disorder	mental disorders	9:116968766:T:G	0.929372	1.00027	0.994249	1.00633	0.0318105	Unweighted	FALSE	FALSE	Positive	FALSE	Weighted	FALSE	12	1.017	1.012	1.022
9:117721731:G:A_296.22	296.22	Major depressive disorder	mental disorders	9:117721731:G:A	0.600748	1.00167	0.995421	1.00796	0.221307	Unweighted	FALSE	FALSE	Positive	FALSE	Weighted	FALSE	21	1.02249	1.02	1.03
9:123871976:T:C_296.22	296.22	Major depressive disorder	mental disorders	9:123871976:T:C	0.319621	1.00333	0.996786	1.00991	0.495365	Unweighted	FALSE	FALSE	Positive	FALSE	Weighted	FALSE	11.699	1.01833	1.01	1.02
10:1753000:T:C_296.22	296.22	Major depressive disorder	mental disorders	10:1753000:T:C	0.373177	0.997383	0.991647	1.00315	0.428086	Unweighted	FALSE	FALSE	Negative	FALSE	Unweighted	FALSE	12.301	1.016	1.012	1.021
9:123919789:C:T_296.22	296.22	Major depressive disorder	mental disorders	9:123919789:C:T	0.847137	1.0011	0.990013	1.0123	0.0720465	Unweighted	FALSE	FALSE	Positive	FALSE	Weighted	FALSE	7.52288	1.05	1.03	1.07
1:72347535:C:A_296.22	296.22	Major depressive disorder	mental disorders	1:72347535:C:A	0.0431552	1.00629	1.00019	1.01243	1.36497	Unweighted	TRUE	FALSE	Positive	TRUE	Weighted	FALSE	14.301	1.04	1.03	1.05
1:73302683:C:A_296.22	296.22	Major depressive disorder	mental disorders	1:73302683:C:A	0.821636	0.999329	0.993515	1.00518	0.0853207	Unweighted	FALSE	FALSE	Negative	FALSE	Weighted	FALSE	11.3979	1.04	1.03	1.05
11:31828558:G:T_296.22	296.22	Major depressive disorder	mental disorders	11:31828558:G:T	0.0556199	1.00612	0.999854	1.01243	1.25477	Unweighted	FALSE	FALSE	Positive	FALSE	Unweighted	FALSE	9	1.04	1.03	1.05
13:53051646:A:G_296.22	296.22	Major depressive disorder	mental disorders	13:53051646:A:G	0.815332	1.00067	0.995035	1.00634	0.0886653	Unweighted	FALSE	FALSE	Positive	FALSE	Weighted	FALSE	18.2218	1.04	1.03	1.05
7:12225245:G:A_296.22	296.22	Major depressive disorder	mental disorders	7:12225245:G:A	0.357859	1.00263	0.997032	1.00826	0.446288	Unweighted	FALSE	FALSE	Positive	FALSE	Weighted	FALSE	7.52288	1.03	1.02	1.04
7:109465554:G:A_296.22	296.22	Major depressive disorder	mental disorders	7:109465554:G:A	0.653946	0.998715	0.993119	1.00434	0.184458	Unweighted	FALSE	FALSE	Negative	FALSE	Weighted	FALSE	8	1.03	1.02	1.04
9:11544964:T:G_296.22	296.22	Major depressive disorder	mental disorders	9:11544964:T:G	0.0894984	1.00584	0.999102	1.01262	1.04818	Unweighted	FALSE	FALSE	Positive	FALSE	Weighted	FALSE	8.30103	1.03	1.02	1.04
16:72180377:C:A_296.22	296.22	Major depressive disorder	mental disorders	16:72180377:C:A	0.42524	1.00232	0.996628	1.00804	0.371366	Unweighted	FALSE	FALSE	Positive	FALSE	Weighted	FALSE	7.52288	1.03	1.02	1.04
18:53088362:G:A_296.22	296.22	Major depressive disorder	mental disorders	18:53088362:G:A	0.0912966	1.00519	0.999169	1.01125	1.03955	Unweighted	FALSE	FALSE	Positive	FALSE	Weighted	FALSE	7.69897	1.03	1.02	1.04
18:55434367:A:G_296.22	296.22	Major depressive disorder	mental disorders	18:55434367:A:G	0.351739	1.00274	0.996984	1.00852	0.45378	Unweighted	FALSE	FALSE	Positive	FALSE	Weighted	FALSE	10.3979	1.03	1.02	1.04
22:41221893:G:A_296.22	296.22	Major depressive disorder	mental disorders	22:41221893:G:A	0.817067	0.999299	0.993382	1.00525	0.0877426	Unweighted	FALSE	FALSE	Negative	FALSE	Unweighted	FALSE	8.09691	1.03	1.02	1.04
1:8444361:C:A_296.22	296.22	Major depressive disorder	mental disorders	1:8444361:C:A	0.792453	1.00077	0.995054	1.00652	0.101026	Unweighted	FALSE	FALSE	Positive	FALSE	Unweighted	FALSE	7.52288	1.03093	1.02	1.04
1:90330495:G:A_296.22	296.22	Major depressive disorder	mental disorders	1:90330495:G:A	0.949791	1.00019	0.994406	1.006	0.0223721	Unweighted	FALSE	FALSE	Positive	FALSE	Unweighted	FALSE	8	1.03093	1.02	1.04
1:197785611:A:G_296.22	296.22	Major depressive disorder	mental disorders	1:197785611:A:G	0.0107584	1.00862	1.00199	1.01529	1.96825	Unweighted	TRUE	FALSE	Positive	TRUE	Weighted	FALSE	7.52288	1.03093	1.02	1.04
7:15394605:G:C_250.2	250.2	Type 2 diabetes	endocrine/metabolic	7:15394605:G:C	0.640525	1.00722	0.977261	1.0381	0.193464	Unweighted	FALSE	FALSE	Positive	FALSE	Weighted	FALSE	8.30103	1.48	1.3	1.69
2:57760458:T:C_296.22	296.22	Major depressive disorder	mental disorders	2:57760458:T:C	0.0559168	1.00548	0.999862	1.01113	1.25246	Unweighted	FALSE	FALSE	Positive	FALSE	Unweighted	FALSE	8.30103	1.03093	1.02	1.04
3:158389391:G:A_296.22	296.22	Major depressive disorder	mental disorders	3:158389391:G:A	0.0333062	1.00613	1.00048	1.0118	1.47748	Unweighted	TRUE	FALSE	Positive	TRUE	Unweighted	FALSE	8.52288	1.03093	1.02	1.04
5:124916190:C:T_296.22	296.22	Major depressive disorder	mental disorders	5:124916190:C:T	0.331989	1.00294	0.997007	1.00891	0.478876	Unweighted	FALSE	FALSE	Positive	FALSE	Weighted	FALSE	8.1549	1.03093	1.02	1.04
5:167565073:G:A_296.22	296.22	Major depressive disorder	mental disorders	5:167565073:G:A	0.0157723	1.00704	1.00132	1.0128	1.8021	Unweighted	TRUE	FALSE	Positive	TRUE	Weighted	FALSE	8.1549	1.03093	1.02	1.04
9:116971316:C:T_296.22	296.22	Major depressive disorder	mental disorders	9:116971316:C:T	0.728068	0.998945	0.993017	1.00491	0.137828	Unweighted	FALSE	FALSE	Negative	FALSE	Weighted	FALSE	8.04576	1.03093	1.02	1.04
12:23794803:A:C_296.22	296.22	Major depressive disorder	mental disorders	12:23794803:A:C	0.537505	1.00182	0.996048	1.00762	0.269618	Unweighted	FALSE	FALSE	Positive	FALSE	Weighted	FALSE	7.52288	1.03093	1.02	1.04
14:41710529:T:C_296.22	296.22	Major depressive disorder	mental disorders	14:41710529:T:C	0.0130079	1.00743	1.00156	1.01332	1.88579	Unweighted	TRUE	FALSE	Positive	TRUE	Weighted	FALSE	8.52288	1.03093	1.02	1.04
14:64219489:A:G_296.22	296.22	Major depressive disorder	mental disorders	14:64219489:A:G	0.0254362	1.00658	1.00081	1.01238	1.59455	Unweighted	TRUE	FALSE	Positive	TRUE	Unweighted	FALSE	9.09691	1.03093	1.02	1.04
15:37356201:A:C_296.22	296.22	Major depressive disorder	mental disorders	15:37356201:A:C	0.323732	1.00286	0.997189	1.00856	0.489814	Unweighted	FALSE	FALSE	Positive	FALSE	Unweighted	FALSE	11.699	1.03093	1.02	1.04
16:6260644:G:A_296.22	296.22	Major depressive disorder	mental disorders	16:6260644:G:A	0.251458	0.996568	0.990731	1.00244	0.599535	Unweighted	FALSE	FALSE	Negative	FALSE	Unweighted	FALSE	8.1549	1.03093	1.02	1.04
18:39303773:A:T_296.22	296.22	Major depressive disorder	mental disorders	18:39303773:A:T	0.61037	0.998535	0.99292	1.00418	0.214407	Unweighted	FALSE	FALSE	Negative	FALSE	Weighted	FALSE	8	1.03093	1.02	1.04
4:42045761:C:G_296.22	296.22	Major depressive disorder	mental disorders	4:42045761:C:G	0.890325	1.00049	0.993506	1.00753	0.0504516	Unweighted	FALSE	FALSE	Positive	FALSE	Weighted	FALSE	8.52288	1.04167	1.03	1.05
10:104804166:C:T_296.22	296.22	Major depressive disorder	mental disorders	10:104804166:C:T	0.0371692	1.00806	1.00048	1.01571	1.42982	Unweighted	TRUE	FALSE	Positive	TRUE	Unweighted	FALSE	9.1549	1.04167	1.03	1.05
13:43753663:C:A_296.22	296.22	Major depressive disorder	mental disorders	13:43753663:C:A	0.124649	1.00668	0.99816	1.01528	0.904313	Unweighted	FALSE	FALSE	Positive	FALSE	Weighted	FALSE	7.52288	1.05263	1.03	1.07
17:29249944:T:C_296.22	296.22	Major depressive disorder	mental disorders	17:29249944:T:C	0.162148	1.00846	0.996619	1.02044	0.790087	Unweighted	FALSE	FALSE	Positive	FALSE	Unweighted	FALSE	8.04576	1.05263	1.04	1.07
1:219467338:A:C_740	740	Osteoarthrosis	musculoskeletal	1:219467338:A:C	0.608456	1.00171	0.995192	1.00826	0.215771	Unweighted	FALSE	FALSE	Positive	FALSE	Weighted	FALSE	8.69897	1.07044	1.05	1.09
15:67093131:C:G_495	495	Asthma	respiratory	15:67093131:C:G	0.197219	1.00335	0.998261	1.00847	0.705052	Unweighted	FALSE	FALSE	Positive	FALSE	Unweighted	FALSE	8.22185	1.03765	1.02	1.05
5:14610200:C:G_495	495	Asthma	respiratory	5:14610200:C:G	0.0596483	1.01098	0.999557	1.02253	1.2244	Unweighted	FALSE	FALSE	Positive	FALSE	Unweighted	FALSE	12.301	1.08947	1.06	1.12
16:27406423:G:C_495	495	Asthma	respiratory	16:27406423:G:C	0.00823563	1.00692	1.00178	1.01208	2.0843	Unweighted	TRUE	FALSE	Positive	TRUE	Unweighted	FALSE	8.52288	1.03829	1.03	1.05
5:142159774:C:A_495	495	Asthma	respiratory	5:142159774:C:A	0.312246	1.0027	0.997474	1.00794	0.505503	Unweighted	FALSE	FALSE	Positive	FALSE	Unweighted	FALSE	13.0458	1.05018	1.04	1.06
4:105897896:G:A_495	495	Asthma	respiratory	4:105897896:G:A	0.190108	1.00454	0.997756	1.01137	0.720999	Unweighted	FALSE	FALSE	Positive	FALSE	Weighted	FALSE	8.39794	1.04312	1.03	1.06
16:27234391:C:T_495	495	Asthma	respiratory	16:27234391:C:T	0.0665402	1.00501	0.999659	1.01039	1.17692	Unweighted	FALSE	FALSE	Positive	FALSE	Weighted	FALSE	10.301	1.04375	1.03	1.06
5:132463934:T:C_495	495	Asthma	respiratory	5:132463934:T:C	0.00202939	1.00912	1.00332	1.01495	2.69263	Unweighted	TRUE	FALSE	Positive	TRUE	Unweighted	FALSE	26	1.07787	1.06	1.09
5:119355086:C:G_495	495	Asthma	respiratory	5:119355086:C:G	0.163334	1.00367	0.998512	1.00886	0.786924	Unweighted	FALSE	FALSE	Positive	FALSE	Weighted	FALSE	10.5229	1.04302	1.03	1.06
5:110818610:T:C_495	495	Asthma	respiratory	5:110818610:T:C	0.00367916	1.00925	1.003	1.01554	2.43425	Unweighted	TRUE	FALSE	Positive	TRUE	Weighted	FALSE	17.699	1.0805	1.06	1.1
10:6584252:G:A_495	495	Asthma	respiratory	10:6584252:G:A	0.0354914	1.00785	1.00053	1.01522	1.44988	Unweighted	TRUE	FALSE	Positive	TRUE	Weighted	FALSE	7.39794	1.04438	1.03	1.06
9:6076102:G:A_495	495	Asthma	respiratory	9:6076102:G:A	0.918348	0.999715	0.994277	1.00518	0.0369926	Unweighted	FALSE	FALSE	Negative	FALSE	Weighted	FALSE	14.699	1.0548	1.04	1.07
5:132620126:C:T_495	495	Asthma	respiratory	5:132620126:C:T	0.122539	1.0053	0.998578	1.01207	0.911725	Unweighted	FALSE	FALSE	Positive	FALSE	Unweighted	FALSE	23.0458	1.08564	1.07	1.1
12:57095926:T:C_495	495	Asthma	respiratory	12:57095926:T:C	0.000793931	1.01489	1.00616	1.02368	3.10022	Unweighted	TRUE	FALSE	Positive	TRUE	Unweighted	FALSE	28.5229	1.12451	1.1	1.15
17:39910014:G:T_495	495	Asthma	respiratory	17:39910014:G:T	5.42037e-07	1.0131	1.00796	1.01827	6.26597	Unweighted	TRUE	TRUE	Positive	TRUE	Unweighted	TRUE	65	1.1137	1.1	1.12
1:203129147:T:G_495	495	Asthma	respiratory	1:203129147:T:G	0.0511619	1.00554	0.999972	1.01113	1.29105	Unweighted	FALSE	FALSE	Positive	FALSE	Unweighted	FALSE	11.0969	1.04706	1.03	1.06
11:61817672:A:G_495	495	Asthma	respiratory	11:61817672:A:G	0.0594037	1.00529	0.999791	1.01083	1.22619	Unweighted	FALSE	FALSE	Positive	FALSE	Weighted	FALSE	10.2218	1.04422	1.03	1.05
19:45867123:G:A_495	495	Asthma	respiratory	19:45867123:G:A	0.444147	0.997933	0.992659	1.00324	0.352474	Unweighted	FALSE	FALSE	Negative	FALSE	Unweighted	FALSE	9.69897	1.0434	1.03	1.05
1:167457187:G:A_495	495	Asthma	respiratory	1:167457187:G:A	0.000877176	1.00951	1.0039	1.01516	3.05691	Unweighted	TRUE	FALSE	Positive	TRUE	Unweighted	FALSE	10.0969	1.04308	1.03	1.05
13:39752145:A:G_495	495	Asthma	respiratory	13:39752145:A:G	0.287104	1.003	0.997486	1.00854	0.541961	Unweighted	FALSE	FALSE	Positive	FALSE	Unweighted	FALSE	8.39794	1.03982	1.03	1.05
10:8517780:G:A_495	495	Asthma	respiratory	10:8517780:G:A	0.416937	1.00221	0.996886	1.00756	0.37993	Unweighted	FALSE	FALSE	Positive	FALSE	Weighted	FALSE	8	1.03848	1.02	1.05
10:8799706:T:C_495	495	Asthma	respiratory	10:8799706:T:C	0.645004	1.00119	0.996124	1.00629	0.190438	Unweighted	FALSE	FALSE	Positive	FALSE	Weighted	FALSE	15.699	1.05332	1.04	1.06
16:27403057:T:G_495	495	Asthma	respiratory	16:27403057:T:G	0.0444814	1.00755	1.00019	1.01497	1.35182	Unweighted	TRUE	FALSE	Positive	TRUE	Weighted	FALSE	7.52288	1.05154	1.03	1.08
5:111071044:C:T_495	495	Asthma	respiratory	5:111071044:C:T	0.0514945	1.00501	0.999968	1.01007	1.28824	Unweighted	FALSE	FALSE	Positive	FALSE	Weighted	FALSE	14	1.05062	1.04	1.06
10:9007290:C:T_495	495	Asthma	respiratory	10:9007290:C:T	0.0428851	1.00889	1.00028	1.01758	1.36769	Unweighted	TRUE	FALSE	Positive	TRUE	Unweighted	FALSE	46.0458	1.16524	1.14	1.19
14:68332385:A:T_495	495	Asthma	respiratory	14:68332385:A:T	0.0956687	1.00437	0.999231	1.00954	1.01923	Unweighted	FALSE	FALSE	Positive	FALSE	Unweighted	FALSE	12.1549	1.04793	1.03	1.06
17:39638098:T:A_495	495	Asthma	respiratory	17:39638098:T:A	0.0117817	1.00751	1.00166	1.01338	1.92879	Unweighted	TRUE	FALSE	Positive	TRUE	Weighted	FALSE	26.0969	1.0913	1.08	1.11
3:187963924:C:T_495	495	Asthma	respiratory	3:187963924:C:T	0.240533	1.00492	0.996717	1.01319	0.618825	Unweighted	FALSE	FALSE	Positive	FALSE	Unweighted	FALSE	8.69897	1.07496	1.05	1.1
6:90220794:T:C_495	495	Asthma	respiratory	6:90220794:T:C	0.112823	1.00458	0.998922	1.01026	0.947604	Unweighted	FALSE	FALSE	Positive	FALSE	Weighted	FALSE	26.301	1.07409	1.06	1.09
8:80377552:A:G_495	495	Asthma	respiratory	8:80377552:A:G	0.22784	1.00315	0.998038	1.00828	0.64237	Unweighted	FALSE	FALSE	Positive	FALSE	Weighted	FALSE	21.2218	1.06538	1.05	1.08
1:198697103:A:G_495	495	Asthma	respiratory	1:198697103:A:G	0.0638204	1.00638	0.999635	1.01317	1.19504	Unweighted	FALSE	FALSE	Positive	FALSE	Weighted	FALSE	9.1549	1.05927	1.04	1.08
11:65896135:G:A_495	495	Asthma	respiratory	11:65896135:G:A	0.92588	1.00031	0.99375	1.00692	0.0334453	Unweighted	FALSE	FALSE	Positive	FALSE	Weighted	FALSE	8.69897	1.05806	1.04	1.08
7:20377088:T:C_495	495	Asthma	respiratory	7:20377088:T:C	0.00012705	1.0101	1.00492	1.01531	3.89602	Unweighted	TRUE	FALSE	Positive	TRUE	Unweighted	FALSE	7.52288	1.03618	1.02	1.05
12:56051582:G:A_495	495	Asthma	respiratory	12:56051582:G:A	0.865336	0.999517	0.993947	1.00512	0.0628153	Unweighted	FALSE	FALSE	Negative	FALSE	Weighted	FALSE	15	1.05419	1.04	1.07
11:76537586:C:T_495	495	Asthma	respiratory	11:76537586:C:T	0.00647797	1.02028	1.00564	1.03514	2.18856	Unweighted	TRUE	FALSE	Positive	TRUE	Weighted	FALSE	34.3979	1.18535	1.15	1.22
12:94211187:G:A_495	495	Asthma	respiratory	12:94211187:G:A	0.484518	1.00265	0.995241	1.01011	0.31469	Unweighted	FALSE	FALSE	Positive	FALSE	Weighted	FALSE	10.2218	1.06067	1.04	1.08
6:127958284:C:G_495	495	Asthma	respiratory	6:127958284:C:G	0.39607	1.00256	0.99666	1.00849	0.402228	Unweighted	FALSE	FALSE	Positive	FALSE	Unweighted	FALSE	9.52288	1.04538	1.03	1.06
21:35340290:T:A_495	495	Asthma	respiratory	21:35340290:T:A	0.536072	1.00167	0.996393	1.00697	0.270777	Unweighted	FALSE	FALSE	Positive	FALSE	Weighted	FALSE	8	1.03808	1.02	1.05
13:99380092:A:G_495	495	Asthma	respiratory	13:99380092:A:G	0.160202	1.00375	0.998521	1.009	0.795333	Unweighted	FALSE	FALSE	Positive	FALSE	Weighted	FALSE	15.5229	1.05852	1.04	1.07
7:28132967:T:C_495	495	Asthma	respiratory	7:28132967:T:C	0.425998	1.00239	0.99651	1.00831	0.370592	Unweighted	FALSE	FALSE	Positive	FALSE	Weighted	FALSE	12.0458	1.05671	1.04	1.07
3:188724692:T:C_495	495	Asthma	respiratory	3:188724692:T:C	0.164961	1.0041	0.998317	1.00992	0.782619	Unweighted	FALSE	FALSE	Positive	FALSE	Weighted	FALSE	10.301	1.04585	1.03	1.06
6:169216017:C:T_455	455	Hemorrhoids	circulatory system	6:169216017:C:T	0.191401	1.00392	0.998046	1.00983	0.718056	Unweighted	FALSE	FALSE	Positive	FALSE	Unweighted	FALSE	11.301	1.03	1.02	1.04
7:40356701:T:C_455	455	Hemorrhoids	circulatory system	7:40356701:T:C	0.912861	0.999684	0.994033	1.00537	0.0395955	Unweighted	FALSE	FALSE	Negative	FALSE	Weighted	FALSE	12	1.03093	1.02041	1.04167
7:55057136:G:A_455	455	Hemorrhoids	circulatory system	7:55057136:G:A	0.578878	1.00175	0.995578	1.00797	0.237413	Unweighted	FALSE	FALSE	Positive	FALSE	Weighted	FALSE	12.5229	1.03093	1.02041	1.04167
7:73905479:C:T_455	455	Hemorrhoids	circulatory system	7:73905479:C:T	0.834623	0.99938	0.993579	1.00521	0.0785094	Unweighted	FALSE	FALSE	Negative	FALSE	Weighted	FALSE	17.5229	1.04167	1.03093	1.05263
7:102789257:T:C_455	455	Hemorrhoids	circulatory system	7:102789257:T:C	0.571896	1.0017	0.99582	1.00761	0.242683	Unweighted	FALSE	FALSE	Positive	FALSE	Weighted	FALSE	17.2218	1.04	1.03	1.05
7:127660614:C:G_455	455	Hemorrhoids	circulatory system	7:127660614:C:G	0.898246	0.999594	0.993395	1.00583	0.0466046	Unweighted	FALSE	FALSE	Negative	FALSE	Weighted	FALSE	10.3979	1.03093	1.02041	1.04167
8:22610247:C:G_455	455	Hemorrhoids	circulatory system	8:22610247:C:G	0.253451	1.00357	0.997449	1.00973	0.596106	Unweighted	FALSE	FALSE	Positive	FALSE	Weighted	FALSE	9.52288	1.03	1.02	1.04
8:70770348:T:G_455	455	Hemorrhoids	circulatory system	8:70770348:T:G	0.0519943	1.00594	0.999949	1.01197	1.28404	Unweighted	FALSE	FALSE	Positive	FALSE	Weighted	FALSE	38.301	1.05	1.05	1.06
8:76581291:T:A_455	455	Hemorrhoids	circulatory system	8:76581291:T:A	0.762542	1.00112	0.993884	1.00841	0.117736	Unweighted	FALSE	FALSE	Positive	FALSE	Weighted	FALSE	9	1.03093	1.02041	1.04167
8:129705509:A:G_455	455	Hemorrhoids	circulatory system	8:129705509:A:G	0.862629	1.00061	0.993703	1.00757	0.064176	Unweighted	FALSE	FALSE	Positive	FALSE	Weighted	FALSE	8.69897	1.03	1.02	1.04
8:143954419:T:C_455	455	Hemorrhoids	circulatory system	8:143954419:T:C	0.0236275	1.00681	1.00091	1.01275	1.62658	Unweighted	TRUE	FALSE	Positive	TRUE	Unweighted	FALSE	10.699	1.03	1.02	1.04
9:22124505:A:T_455	455	Hemorrhoids	circulatory system	9:22124505:A:T	0.471899	1.00211	0.996378	1.00787	0.326151	Unweighted	FALSE	FALSE	Positive	FALSE	Unweighted	FALSE	27.0969	1.04	1.04	1.05
9:92727389:G:A_455	455	Hemorrhoids	circulatory system	9:92727389:G:A	0.430933	0.997347	0.990775	1.00396	0.36559	Unweighted	FALSE	FALSE	Negative	FALSE	Weighted	FALSE	7.52288	1.02	1.02	1.03
9:116404941:C:T_455	455	Hemorrhoids	circulatory system	9:116404941:C:T	0.714081	1.00112	0.995161	1.00711	0.146253	Unweighted	FALSE	FALSE	Positive	FALSE	Weighted	FALSE	10.2218	1.03093	1.02041	1.04167
10:24041876:A:G_455	455	Hemorrhoids	circulatory system	10:24041876:A:G	0.0415739	1.00631	1.00024	1.01241	1.38118	Unweighted	TRUE	FALSE	Positive	TRUE	Weighted	FALSE	10.5229	1.03	1.02	1.04
10:125049010:T:C_455	455	Hemorrhoids	circulatory system	10:125049010:T:C	0.654263	1.00136	0.99541	1.00735	0.184248	Unweighted	FALSE	FALSE	Positive	FALSE	Unweighted	FALSE	7.39794	1.02	1.02	1.03
11:10359281:C:A_455	455	Hemorrhoids	circulatory system	11:10359281:C:A	0.493711	1.00212	0.996056	1.00823	0.306528	Unweighted	FALSE	FALSE	Positive	FALSE	Weighted	FALSE	13	1.03	1.02	1.04
11:10652497:C:G_455	455	Hemorrhoids	circulatory system	11:10652497:C:G	0.0290651	1.00744	1.00076	1.01417	1.53663	Unweighted	TRUE	FALSE	Positive	TRUE	Unweighted	FALSE	15.3979	1.03	1.03	1.04
11:47641497:A:G_455	455	Hemorrhoids	circulatory system	11:47641497:A:G	0.633044	1.00146	0.99549	1.00746	0.198566	Unweighted	FALSE	FALSE	Positive	FALSE	Weighted	FALSE	8.69897	1.03	1.02	1.03
11:70161664:T:C_455	455	Hemorrhoids	circulatory system	11:70161664:T:C	0.587239	1.00372	0.990344	1.01728	0.231185	Unweighted	FALSE	FALSE	Positive	FALSE	Weighted	FALSE	7.39794	1.04167	1.03093	1.06383
11:123139043:G:T_455	455	Hemorrhoids	circulatory system	11:123139043:G:T	0.412343	0.997223	0.990614	1.00388	0.384741	Unweighted	FALSE	FALSE	Negative	FALSE	Weighted	FALSE	13	1.03093	1.02041	1.04167
12:20145042:A:G_455	455	Hemorrhoids	circulatory system	12:20145042:A:G	0.740119	1.00137	0.993324	1.00947	0.130698	Unweighted	FALSE	FALSE	Positive	FALSE	Weighted	FALSE	8.69897	1.03093	1.02041	1.05263
12:24286727:T:C_455	455	Hemorrhoids	circulatory system	12:24286727:T:C	0.240136	0.99663	0.991032	1.00226	0.619543	Unweighted	FALSE	FALSE	Negative	FALSE	Unweighted	FALSE	12.5229	1.03	1.02	1.04
12:24604695:T:C_455	455	Hemorrhoids	circulatory system	12:24604695:T:C	0.859655	1.00054	0.99455	1.00657	0.0656761	Unweighted	FALSE	FALSE	Positive	FALSE	Unweighted	FALSE	8.30103	1.02	1.02	1.03
12:47783455:A:G_455	455	Hemorrhoids	circulatory system	12:47783455:A:G	0.520409	1.00223	0.995452	1.00905	0.283655	Unweighted	FALSE	FALSE	Positive	FALSE	Unweighted	FALSE	10.2218	1.03	1.02	1.04
12:53966448:G:A_455	455	Hemorrhoids	circulatory system	12:53966448:G:A	0.132335	1.00444	0.998661	1.01025	0.878326	Unweighted	FALSE	FALSE	Positive	FALSE	Weighted	FALSE	9.1549	1.03093	1.02041	1.03093
12:66015587:C:A_455	455	Hemorrhoids	circulatory system	12:66015587:C:A	0.393521	1.00406	0.994753	1.01346	0.405032	Unweighted	FALSE	FALSE	Positive	FALSE	Unweighted	FALSE	45.699	1.08696	1.07527	1.0989
12:114248840:G:A_455	455	Hemorrhoids	circulatory system	12:114248840:G:A	0.301114	0.99698	0.991281	1.00271	0.521268	Unweighted	FALSE	FALSE	Negative	FALSE	Weighted	FALSE	9.30103	1.02041	1.02041	1.03093
13:50871424:A:G_455	455	Hemorrhoids	circulatory system	13:50871424:A:G	0.80458	1.00079	0.994557	1.00706	0.0944307	Unweighted	FALSE	FALSE	Positive	FALSE	Weighted	FALSE	16.699	1.04	1.03	1.04
15:32720031:T:C_455	455	Hemorrhoids	circulatory system	15:32720031:T:C	0.230581	0.996275	0.990214	1.00237	0.637176	Unweighted	FALSE	FALSE	Negative	FALSE	Unweighted	FALSE	12.3979	1.03093	1.02041	1.04167
15:67150258:C:T_455	455	Hemorrhoids	circulatory system	15:67150258:C:T	0.0160331	1.00912	1.00169	1.0166	1.79498	Unweighted	TRUE	FALSE	Positive	TRUE	Weighted	FALSE	31.1549	1.06	1.05	1.07
15:68177064:A:G_455	455	Hemorrhoids	circulatory system	15:68177064:A:G	0.518168	1.00192	0.996108	1.00776	0.285529	Unweighted	FALSE	FALSE	Positive	FALSE	Weighted	FALSE	9	1.02041	1.02041	1.03093
16:15785516:C:T_455	455	Hemorrhoids	circulatory system	16:15785516:C:T	0.826927	0.999158	0.991645	1.00673	0.0825329	Unweighted	FALSE	FALSE	Negative	FALSE	Weighted	FALSE	11.301	1.04	1.03	1.05
16:86595441:G:A_455	455	Hemorrhoids	circulatory system	16:86595441:G:A	0.798415	1.0008	0.994646	1.007	0.0977714	Unweighted	FALSE	FALSE	Positive	FALSE	Weighted	FALSE	11.3979	1.03093	1.02041	1.04167
17:7668434:T:G_455	455	Hemorrhoids	circulatory system	17:7668434:T:G	0.313573	0.981747	0.947196	1.01756	0.503661	Unweighted	FALSE	FALSE	Negative	FALSE	Weighted	FALSE	9.30103	1.12	1.08	1.16
17:12497992:G:A_455	455	Hemorrhoids	circulatory system	17:12497992:G:A	0.0676537	1.00842	0.999391	1.01754	1.16971	Unweighted	FALSE	FALSE	Positive	FALSE	Unweighted	FALSE	9.52288	1.04	1.03	1.05
17:18132969:A:G_455	455	Hemorrhoids	circulatory system	17:18132969:A:G	0.0557989	1.00578	0.999857	1.01175	1.25337	Unweighted	FALSE	FALSE	Positive	FALSE	Weighted	FALSE	8	1.02041	1.02041	1.03093
17:31354227:A:G_455	455	Hemorrhoids	circulatory system	17:31354227:A:G	0.443299	0.997724	0.991929	1.00355	0.353303	Unweighted	FALSE	FALSE	Negative	FALSE	Weighted	FALSE	9.1549	1.02041	1.02041	1.03093
17:66287882:G:A_455	455	Hemorrhoids	circulatory system	17:66287882:G:A	0.338554	1.00277	0.997109	1.00846	0.470373	Unweighted	FALSE	FALSE	Positive	FALSE	Weighted	FALSE	7.52288	1.02041	1.0101	1.03093
19:11151801:T:G_455	455	Hemorrhoids	circulatory system	19:11151801:T:G	0.197251	1.00391	0.997975	1.00987	0.704982	Unweighted	FALSE	FALSE	Positive	FALSE	Unweighted	FALSE	13.699	1.03	1.02	1.04
19:43867058:A:G_455	455	Hemorrhoids	circulatory system	19:43867058:A:G	0.733475	0.999	0.993266	1.00477	0.134615	Unweighted	FALSE	FALSE	Negative	FALSE	Unweighted	FALSE	7.52288	1.02	1.01	1.03
20:57445543:G:A_455	455	Hemorrhoids	circulatory system	20:57445543:G:A	0.128355	1.00507	0.998539	1.01165	0.891588	Unweighted	FALSE	FALSE	Positive	FALSE	Weighted	FALSE	11.3979	1.03093	1.02041	1.04167
20:60423593:A:G_455	455	Hemorrhoids	circulatory system	20:60423593:A:G	0.271792	0.99608	0.989128	1.00308	0.565763	Unweighted	FALSE	FALSE	Negative	FALSE	Unweighted	FALSE	7.39794	1.03	1.02	1.04
21:29241145:C:A_455	455	Hemorrhoids	circulatory system	21:29241145:C:A	0.549367	0.998162	0.992169	1.00419	0.260137	Unweighted	FALSE	FALSE	Negative	FALSE	Unweighted	FALSE	10.3979	1.03	1.02	1.04
22:29344739:A:G_455	455	Hemorrhoids	circulatory system	22:29344739:A:G	0.101939	0.99517	0.989412	1.00096	0.99166	Unweighted	FALSE	FALSE	Negative	FALSE	Unweighted	FALSE	8	1.02041	1.0101	1.03093
6:107824597:A:G_411.4	411.4	Coronary atherosclerosis	circulatory system	6:107824597:A:G	0.912311	0.999632	0.993113	1.00619	0.0398569	Unweighted	FALSE	FALSE	Negative	FALSE	Weighted	FALSE	10.3979	1.25	1.17	1.34
7:11739348:A:G_411.4	411.4	Coronary atherosclerosis	circulatory system	7:11739348:A:G	0.946698	0.999617	0.988468	1.01089	0.0237887	Unweighted	FALSE	FALSE	Negative	FALSE	Unweighted	FALSE	25	1.28	1.21	1.35
1:57836430:C:T_411.4	411.4	Coronary atherosclerosis	circulatory system	1:57836430:C:T	0.427591	0.99745	0.991177	1.00376	0.368972	Unweighted	FALSE	FALSE	Negative	FALSE	Unweighted	FALSE	13.699	1.29	1.21	1.38
10:69706172:A:G_250.2	250.2	Type 2 diabetes	endocrine/metabolic	10:69706172:A:G	0.194695	1.00438	0.997767	1.01104	0.710645	Unweighted	FALSE	FALSE	Positive	FALSE	Unweighted	FALSE	8.09691	1.12	1.08	1.16
1:170622169:A:T_427.21	427.21	Atrial fibrillation	circulatory system	1:170622169:A:T	0.0306027	1.0043	1.0004	1.00821	1.51424	Unweighted	TRUE	FALSE	Positive	TRUE	Weighted	FALSE	14.2218	1.11	1.08	1.14
6:122142045:T:G_427.21	427.21	Atrial fibrillation	circulatory system	6:122142045:T:G	0.263192	1.00246	0.998153	1.00679	0.579727	Unweighted	FALSE	FALSE	Positive	FALSE	Unweighted	FALSE	7.69897	1.08	1.05	1.12
10:73661450:G:A_427.21	427.21	Atrial fibrillation	circulatory system	10:73661450:G:A	0.0120301	1.00601	1.00132	1.01073	1.91973	Unweighted	TRUE	FALSE	Positive	TRUE	Unweighted	FALSE	10.0969	1.13	1.09	1.17
4:110767596:T:C_427.21	427.21	Atrial fibrillation	circulatory system	4:110767596:T:C	2.30492e-25	1.02326	1.01884	1.0277	24.6373	Unweighted	TRUE	TRUE	Positive	TRUE	Unweighted	TRUE	45.0969	1.94	1.98	2.25
10:73661890:G:A_427.21	427.21	Atrial fibrillation	circulatory system	10:73661890:G:A	0.0119567	1.00596	1.00131	1.01064	1.92239	Unweighted	TRUE	FALSE	Positive	TRUE	Unweighted	FALSE	7.52288	1.15	1.09	1.21
10:103562124:C:T_427.21	427.21	Atrial fibrillation	circulatory system	10:103562124:C:T	0.0140829	1.00598	1.0012	1.01078	1.85131	Unweighted	TRUE	FALSE	Positive	TRUE	Unweighted	FALSE	7.69897	1.13	1.09	1.18
16:73025260:C:A_427.21	427.21	Atrial fibrillation	circulatory system	16:73025260:C:A	6.96016e-08	1.01426	1.00905	1.01949	7.15738	Unweighted	TRUE	TRUE	Positive	TRUE	Weighted	TRUE	7.39794	1.14	1.09	1.19
2:69811100:C:G_427.21	427.21	Atrial fibrillation	circulatory system	2:69811100:C:G	0.69773	1.0008	0.996779	1.00483	0.156313	Unweighted	FALSE	FALSE	Positive	FALSE	Weighted	FALSE	8	1.12	1.08	1.16
12:32820006:C:T_427.21	427.21	Atrial fibrillation	circulatory system	12:32820006:C:T	0.789152	1.00077	0.995159	1.00641	0.10284	Unweighted	FALSE	FALSE	Positive	FALSE	Weighted	FALSE	7.39794	1.16	1.1	1.22
1:154845927:A:G_427.21	427.21	Atrial fibrillation	circulatory system	1:154845927:A:G	0.0189706	1.00555	1.00091	1.01021	1.72192	Unweighted	TRUE	FALSE	Positive	TRUE	Unweighted	FALSE	9.39794	1.14	1.1	1.19
6:150931849:G:A_411.4	411.4	Coronary atherosclerosis	circulatory system	6:150931849:G:A	0.302433	1.00304	0.997269	1.00885	0.519371	Unweighted	FALSE	FALSE	Positive	FALSE	Weighted	FALSE	7.52288	1.23	1.15	1.33
6:70579486:A:G_250.2	250.2	Type 2 diabetes	endocrine/metabolic	6:70579486:A:G	0.151262	0.99503	0.988283	1.00182	0.820269	Unweighted	FALSE	FALSE	Negative	FALSE	Unweighted	FALSE	7.52288	1.54	1.32	1.8
2:160314943:T:C_250.2	250.2	Type 2 diabetes	endocrine/metabolic	2:160314943:T:C	0.893112	0.999576	0.993414	1.00578	0.0490943	Unweighted	FALSE	FALSE	Negative	FALSE	Weighted	FALSE	7.39794	1.11	1.08	1.16
16:53782363:C:A_250.2	250.2	Type 2 diabetes	endocrine/metabolic	16:53782363:C:A	2.65922e-05	1.01152	1.00613	1.01694	4.57525	Unweighted	TRUE	TRUE	Positive	TRUE	Weighted	TRUE	13.1549	1.23	1.18	1.32
6:20660803:A:C_250.2	250.2	Type 2 diabetes	endocrine/metabolic	6:20660803:A:C	6.74867e-05	1.01095	1.00555	1.01638	4.17078	Unweighted	TRUE	FALSE	Positive	TRUE	Unweighted	FALSE	8	1.16	1.1	1.22
2:102369762:G:A_495	495	Asthma	respiratory	2:102369762:G:A	0.00884746	1.00719	1.0018	1.01261	2.05318	Unweighted	TRUE	FALSE	Positive	TRUE	Weighted	FALSE	8.52288	1.15	1.1	1.2
9:6190076:A:C_495	495	Asthma	respiratory	9:6190076:A:C	3.31893e-06	1.01683	1.0097	1.02401	5.479	Unweighted	TRUE	TRUE	Positive	TRUE	Weighted	TRUE	9.04576	1.2	1.13	1.28
17:39965740:G:A_495	495	Asthma	respiratory	17:39965740:G:A	1.8696e-07	1.01347	1.00838	1.01858	6.72825	Unweighted	TRUE	TRUE	Positive	TRUE	Unweighted	TRUE	8.30103	1.17	1.11	1.23
22:37137994:G:A_495	495	Asthma	respiratory	22:37137994:G:A	0.460568	1.0019	0.996862	1.00696	0.336706	Unweighted	FALSE	FALSE	Positive	FALSE	Weighted	FALSE	8	1.12	1.08	1.16
15:67154447:G:A_495	495	Asthma	respiratory	15:67154447:G:A	0.0128113	1.00637	1.00135	1.01142	1.89241	Unweighted	TRUE	FALSE	Positive	TRUE	Unweighted	FALSE	8.39794	1.12	1.09	1.16
1:156486509:C:T_340	340	Migraine	neurological	1:156486509:C:T	0.0861488	1.00405	0.999426	1.00869	1.06475	Unweighted	FALSE	FALSE	Positive	FALSE	Weighted	FALSE	10.1549	1.2	1.14	1.27
3:30420911:G:A_340	340	Migraine	neurological	3:30420911:G:A	0.126615	1.00387	0.998908	1.00885	0.897514	Unweighted	FALSE	FALSE	Positive	FALSE	Unweighted	FALSE	9	1.19	1.13	1.26
22:36220399:T:C_585.3	585.3	Chronic renal failure [CKD]	genitourinary	22:36220399:T:C	0.165437	1.00539	0.997782	1.01305	0.781367	Unweighted	FALSE	FALSE	Positive	FALSE	Weighted	FALSE	18.699	2.86	2.27	3.57
2:32834029:C:T_476	476	Allergic rhinitis	respiratory	2:32834029:C:T	0.752361	1.00174	0.990976	1.01262	0.123574	Unweighted	FALSE	FALSE	Positive	FALSE	Weighted	FALSE	7.39794	2.13	1.35	5.26
[truncated: 1,931 more rows]

## Sheet: S6
Table S6: Cross-ancestry meta-analyzed phecode associations
[truncated: 3,759 more rows]

## Sheet: S7
Table S7: PheWAS results by phecode
[truncated: 11,171 more rows]

## Sheet: S8
Table S8: Summary of PheWAS results and comparison of model settings
[truncated: 21 more rows]

## Sheet: S9
Table S9: Summary of direct adjustment by 5 RF features in PheWAS models
[truncated: 8 more rows]

[truncated: 1 more sheets: S10]
